# Supplementary material for: Keel bone fractures in Danish laying hens: Prevalence and risk factors
Source: PLoS One. 2021 Aug 13;16(8):e0256105. doi: 10.1371/journal.pone.0256105 (PMC8362975; doi:10.1371/journal.pone.0256105)
Supplement: S1 File — The file contains data on flock prevalences on KBF and Prevalence of Number of fractures in each bird within production system as well as flock level production data. (XLSX) [file pone.0256105.s001.xlsx]

## Sheet: Flock prevalence of KBF
Flock prevalence of KBF
Enriched cages	Barn house/Aviary	Organic/Free range	Parent stock
60.83	64.1	88.24	65.79
49.59	82.05	52.5	93.48
83.33	90.27	71.67	85.96
87.5	100	99.17
85.83	97.5	98.33
97.48	76.67	100
86.67	99.17	90.76
95.83	72.5	77.31
98.33	89.17	95
81.67	97.44	90.83
61.48	100	99.17
	97.48
	95.83
	88.33
	100

## Sheet: No. of KBF in each bird 
Prevalence of Number of fractures in each bird within production systems
	Enriched cages	Barn house/Aviary	Organic/Free range	Parent stock
0	19.29	8.11	12.46	18.45
1	22.24	10.69	13.22	33.33
2	22.16	17.3	15.12	18.15
3	16.34	14.47	15.96	16.96
≥4	19.97	49.43	43.24	13.1

## Sheet: Production data
Production data					= data not available
		Onset of lay			Peak production			End of lay			Week 45		Week 50		Week 70
Flock ID	Production type	Age (weeks)	Egg yield (%)	Egg weight (g)	Age (weeks)	Egg yield (%)	Egg weight (g)	Age (weeks)	Egg yield (%)	Egg weight (g)	Egg yield (%)	Egg weight (g)	Egg yield (%)	Egg weight (g)	Egg yield (%)	Egg weight (g)	Hen line	Shell colour
1	Barn housed/Aviary	22	60.8	51.9	34	95.6	61.1	78	77	64.9	93.4	62.4	91.6	62.5	82.8	64.7	LSL CLASSIC (LSL C)	White
2	Parent stock							60									LSL CLASSIC PS	White
3	Barn housed/Aviary																LB	Brown
4	Organic/Free range																Bovan Brown	Brown
5	Barn housed/Aviary	21	52.5	47	31	97.2	60.3	77	79	65.9	95.6	62.9	93.5	63	85	65	LSL CLASSIC (LSL C)	White
6	Organic/Free range
7	Enriched cages	22	63.7	50.2	41	98.1	63.7	85	35.9	69	97.1	64.7	95.5	65.2	90.1	67.7	LSL CLASSIC (LSL C)	White
8	Organic/Free range	22	64.3	47.5	46	98.4	63.8	79	88.5	67.2	98.3	63.4	98.2	64.7	92.9	65.1	LSL CLASSIC (LSL C)	White
9	Enriched cages
10	Barn housed/Aviary
11	Enriched cages	20	71.6	48.7	30	96.7	62.5	88	72	67.4	94.7	63.4	94.4	63.6	88.1	65.8	LSL CLASSIC (LSL C)	White
13	Barn housed/Aviary	21	74.5	50.8	32	99	61.2	76	80.7	66.8	96.2	63.2	95.6	64	82.3	66.3	LSL CLASSIC (LSL C)	White
14	Enriched cages
15	Enriched cages
16	Barn housed/Aviary	22	84	48.6	33	98.5	61.6	71	38.1	64.9	97.6	63.5	96.1	63.2	90.1	64.7	LB	Brown
17	Barn housed/Aviary	22	78.6	49.2	35	98	62.8	76	87.9	68.3	96.5	65	95	64.7	89.7	67.5	LSL CLASSIC (LSL C)	White
18	Barn housed/Aviary
19	Organic/Free range	22	71.5	45.5	41	95.5	60.9	76	80.2	62.9	95.3	60.9	94.3	61.1	85	61.9	Hisex	White
20	Parent stock							60									LSL CLASSIC PS	White
21	Barn housed/Aviary	21	52.2	47.4	39	93.6	62.9	83	74.3	67	91	63.5	89.7	63.7	84	65.6	LB-L	Brown
22	Barn housed/Aviary	22	69.5	47.9	45	92.4	63.1	78	70.1	65.9	92.4	63.1	89.7	64	83.1	65.4	LB-L	Brown
23	Enriched cages	21	76.7	50	36	97.1	63.6	85	84.7	69.1	96.4	65.1	95.8	64.5	90.6	67.6	LSL CLASSIC (LSL C)	White
24	Barn housed/Aviary	21	55.7	47.3	28	96	58.6	76	86.8	66.4	96	64.7	96	65	89.6	66.3	LSL CLASSIC (LSL C)	White
25	Organic/Free range	20	89	48.3	33	97.5	58.6	82	23.2	64	96.4		95.9		88.6	63.1	Hisex	White
26	Enriched cages	21	61	47.7	32	98.2	60.2	79	88.2	64.7	96.3	62.5	95.9	62.6	92.3	65.5	LSL CLASSIC (LSL C)	White
27	Organic/Free range
28	Barn housed/Aviary	21	52.1	44.1	35	97.5	62.4	77	23	67	96.6	62.3	96.1	63.5	92.6	65.7	LSL CLASSIC (LSL C)	White
29	Parent stock							60									LSL CLASSIC PS	White
30	Enriched cages	21	77.4	47.4	33	98.9	62.2	68	88.5	65.5		63	96	63.3			LSL CLASSIC (LSL C)	White
31	Barn housed/Aviary	20	57	45.4	36	97	62.6	76	84.6	68.1	95.4	63.7	95.3	64.5	89.1	67.9	LSL CLASSIC (LSL C)	White
32	Organic/Free range
33	Barn housed/Aviary	24	53.3	44.8	58	97.4	64.6	81	64.8	67.6	93.2	63	93.2	63.5	88	66.5	LSL CLASSIC (LSL C)	White
34	Barn housed/Aviary	22	71	49.3	37	96.5	62.3	77	67.2	57.2	94.4	62.8	94.9	64	88.7	66.7	LSL CLASSIC (LSL C)	White
35	Organic/Free range
36	Enriched cages
37	Organic/Free range	20	64	44	41	93.6	64.3	60	83.9	63.8	93.3	64.4	90.6	63.6			LB-L	Brown
38	Enriched cages	22	82.6	49.2	31	97.4	61.5	69	93	64.3	94.6	63.8	95.7	63.8			LSL CLASSIC (LSL C)	White
39	Enriched cages	20	56.3	44.7	43	97.5	61.8	82	81.2	66.5	95.5	62.2	95.2	63.3	90.3	65.7	LSL CLASSIC (LSL C)	White
40	Organic/Free range
41	Organic/Free range	21	69.9	46.4	30	97.3	59.4	74	83.9	62.4	95.4	59.9	95	60.7	86.8	63.1	Dekalb White	White
