# Supplementary material for: Keel bone fractures in Danish laying hens: Prevalence and risk factors
Source: PLoS One. 2021 Aug 13;16(8):e0256105. doi: 10.1371/journal.pone.0256105 (PMC8362975; doi:10.1371/journal.pone.0256105)
Supplement: S2 File — The file contains variable definitions and data with all registrations on bird level (one row represents one bird). (XLS) [file pone.0256105.s002.xls]

## Sheet: Variable legend
Variable	Variable ID	Outcome of categorical variables
Flock number	Flock_ID	Numerical: 1-11, 13-41
Production type	produktionsforme	Bur: Enriched cages Skrab: Barn house/Aviary Økologisk: Organic/Free range Forældre: Parent stock
Body weight in grams	V_gt__g_	Continious
Keel bone deviation	Deviation	1. Deviation x>1cm 2. Deviation 0,5<x≤1 cm 3. x≤0,5
Keel fracture presence - palpation	Fraktur__j_n_	1. yes (+ palpable) 2. No (non-palpable)
Keel fracture presence - necropsy	Fraktur__j_n_1	1. yes 2. no
No. of fractures	antfrak	0. no fracture 1. 1 fracture 2. 2 fractures 3. 3 fracture 4. >3 or 3+ fractures
Callus formation	Alder__ny_gl_1	Blank: No callus 1. New fracture (2). Minimal callus 2. Moderate to severe callus 3. New and old fractures
Localisation of fractures	Localisering_Dorsal	1. Caudal part of sternum 2. Mid sternum 3. Cranial part of sternum 1+3 OR 3+1: Cranial & caudal sternum 1+2 OR 2+1: Caudal & mid sternum 2+3 OR 3+2: Cranial & mid sternum 1+2+3: Whole sternum
Sex	Hane	0. female 1. male
Estimated flock prevalence	Fraktur_	Numerical
Age (weeks) - Onset of lay	alderstart	Numerical
Egg yield (%) - Onset of lay	ydelsestart	Numerical
Egg weight (g) - Onset of lay	egvegtstart	Numerical
Age (weeks) - Peak production	aldermaks	Numerical
Egg yield (%) - Peak production	ydelsemaks	Numerical
Egg weight (g) - Peak production	egvegtmaks	Numerical
Age (weeks) - End of lay	alderud	Numerical
Egg yield (%) - End of lay	ydelseud	Numerical
Egg weight (g) - End of lay	egvegtud	Numerical
Egg yield (%) - Week 45	ydelse45	Numerical
Egg weight (g) - Week 45	egvegt45	Numerical
Egg yield (%) - Week 50	ydelse50	Numerical
Egg weight (g) - Week 50	egvegt50	Numerical
Egg yield (%) - Week 70	ydelse70	Numerical
Egg weight (g) - Week 70	egvegt70	Numerical
Hen line	H_nelinije_hybrid	Bovan Brown Dekalb White Hisex LB LB-L LSL CLASSIC (LSL C) LSL CLASSIC PS
Shell colour	Skal_farve	Hvid: White Brun: Brown

## Sheet: Data
Flock_ID	produktionsforme	V_gt__g_	Deviation	Fraktur__j_n_	Fraktur__j_n_1	antfrak	Alder__ny_gl_1	Localisering_Dorsal	Hane	Fraktur_	alderstart	ydelsestart	egvegtstart	aldermaks	ydelsemaks	egvegtmaks	alderud	ydelseud	egvegtud	ydelse45	egvegt45	ydelse50	egvegt50	ydelse70	egvegt70	H_nelinije_hybrid	Skal_farve
1	Skrab	1395	2	1	2	0	.	.	0	64.1	22	60.8	51.9	34	95.6	61.1	78	77	64.9	93.4	62.4	91.6	62.5	82.8	64.7	LSL CLASSIC (LSL C)	Hvid
1	Skrab	1516	2	2	2	0	.	.	0	64.1	22	60.8	51.9	34	95.6	61.1	78	77	64.9	93.4	62.4	91.6	62.5	82.8	64.7	LSL CLASSIC (LSL C)	Hvid
1	Skrab	1400	3	2	2	0	.	.	0	64.1	22	60.8	51.9	34	95.6	61.1	78	77	64.9	93.4	62.4	91.6	62.5	82.8	64.7	LSL CLASSIC (LSL C)	Hvid
1	Skrab	1224	3	2	2	0	.	.	0	64.1	22	60.8	51.9	34	95.6	61.1	78	77	64.9	93.4	62.4	91.6	62.5	82.8	64.7	LSL CLASSIC (LSL C)	Hvid
1	Skrab	1590	1	1	1	1	2	.	0	64.1	22	60.8	51.9	34	95.6	61.1	78	77	64.9	93.4	62.4	91.6	62.5	82.8	64.7	LSL CLASSIC (LSL C)	Hvid
1	Skrab	1500	3	2	1	1	2	1	0	64.1	22	60.8	51.9	34	95.6	61.1	78	77	64.9	93.4	62.4	91.6	62.5	82.8	64.7	LSL CLASSIC (LSL C)	Hvid
1	Skrab	1432	2	1	1	1	2	1	0	64.1	22	60.8	51.9	34	95.6	61.1	78	77	64.9	93.4	62.4	91.6	62.5	82.8	64.7	LSL CLASSIC (LSL C)	Hvid
1	Skrab	1579	3	1	1	1	2	1	0	64.1	22	60.8	51.9	34	95.6	61.1	78	77	64.9	93.4	62.4	91.6	62.5	82.8	64.7	LSL CLASSIC (LSL C)	Hvid
1	Skrab	1760	3	2	2	0	.	.	0	64.1	22	60.8	51.9	34	95.6	61.1	78	77	64.9	93.4	62.4	91.6	62.5	82.8	64.7	LSL CLASSIC (LSL C)	Hvid
1	Skrab	1385	3	2	1	1	2	1	0	64.1	22	60.8	51.9	34	95.6	61.1	78	77	64.9	93.4	62.4	91.6	62.5	82.8	64.7	LSL CLASSIC (LSL C)	Hvid
1	Skrab	1280	3	1	1	1	2	1	0	64.1	22	60.8	51.9	34	95.6	61.1	78	77	64.9	93.4	62.4	91.6	62.5	82.8	64.7	LSL CLASSIC (LSL C)	Hvid
1	Skrab	1807	2	1	1	1	2	1	0	64.1	22	60.8	51.9	34	95.6	61.1	78	77	64.9	93.4	62.4	91.6	62.5	82.8	64.7	LSL CLASSIC (LSL C)	Hvid
1	Skrab	1405	1	1	1	1	2	1	0	64.1	22	60.8	51.9	34	95.6	61.1	78	77	64.9	93.4	62.4	91.6	62.5	82.8	64.7	LSL CLASSIC (LSL C)	Hvid
1	Skrab	1748	2		1	2	3	1	0	64.1	22	60.8	51.9	34	95.6	61.1	78	77	64.9	93.4	62.4	91.6	62.5	82.8	64.7	LSL CLASSIC (LSL C)	Hvid
1	Skrab	1536	2	2	2	0	.	.	0	64.1	22	60.8	51.9	34	95.6	61.1	78	77	64.9	93.4	62.4	91.6	62.5	82.8	64.7	LSL CLASSIC (LSL C)	Hvid
1	Skrab	1355	2	1	1	1	2	1	0	64.1	22	60.8	51.9	34	95.6	61.1	78	77	64.9	93.4	62.4	91.6	62.5	82.8	64.7	LSL CLASSIC (LSL C)	Hvid
1	Skrab	1354	3	1	1	1	2	1	0	64.1	22	60.8	51.9	34	95.6	61.1	78	77	64.9	93.4	62.4	91.6	62.5	82.8	64.7	LSL CLASSIC (LSL C)	Hvid
1	Skrab	1580	3	1	1	1	2	1	0	64.1	22	60.8	51.9	34	95.6	61.1	78	77	64.9	93.4	62.4	91.6	62.5	82.8	64.7	LSL CLASSIC (LSL C)	Hvid
1	Skrab	1432	2	1	1	1	2	1	0	64.1	22	60.8	51.9	34	95.6	61.1	78	77	64.9	93.4	62.4	91.6	62.5	82.8	64.7	LSL CLASSIC (LSL C)	Hvid
1	Skrab	1298	3	1	1	1	2	1	0	64.1	22	60.8	51.9	34	95.6	61.1	78	77	64.9	93.4	62.4	91.6	62.5	82.8	64.7	LSL CLASSIC (LSL C)	Hvid
1	Skrab	1513	3	2	2	0	.	.	0	64.1	22	60.8	51.9	34	95.6	61.1	78	77	64.9	93.4	62.4	91.6	62.5	82.8	64.7	LSL CLASSIC (LSL C)	Hvid
1	Skrab	1537	3	2	2	0	.	.	0	64.1	22	60.8	51.9	34	95.6	61.1	78	77	64.9	93.4	62.4	91.6	62.5	82.8	64.7	LSL CLASSIC (LSL C)	Hvid
1	Skrab	1393	3	2	1	1	2	1	0	64.1	22	60.8	51.9	34	95.6	61.1	78	77	64.9	93.4	62.4	91.6	62.5	82.8	64.7	LSL CLASSIC (LSL C)	Hvid
1	Skrab	1342	3	2	2	0	.	.	0	64.1	22	60.8	51.9	34	95.6	61.1	78	77	64.9	93.4	62.4	91.6	62.5	82.8	64.7	LSL CLASSIC (LSL C)	Hvid
1	Skrab	1428	3	1	1	1	2	1	0	64.1	22	60.8	51.9	34	95.6	61.1	78	77	64.9	93.4	62.4	91.6	62.5	82.8	64.7	LSL CLASSIC (LSL C)	Hvid
1	Skrab	1532	1	1	1	1	.	.	0	64.1	22	60.8	51.9	34	95.6	61.1	78	77	64.9	93.4	62.4	91.6	62.5	82.8	64.7	LSL CLASSIC (LSL C)	Hvid
1	Skrab	1557	3	2	2	0	.	.	0	64.1	22	60.8	51.9	34	95.6	61.1	78	77	64.9	93.4	62.4	91.6	62.5	82.8	64.7	LSL CLASSIC (LSL C)	Hvid
1	Skrab	1575	3	1	1	1	2	1	0	64.1	22	60.8	51.9	34	95.6	61.1	78	77	64.9	93.4	62.4	91.6	62.5	82.8	64.7	LSL CLASSIC (LSL C)	Hvid
1	Skrab	1417	3	2	1	1	2	1	0	64.1	22	60.8	51.9	34	95.6	61.1	78	77	64.9	93.4	62.4	91.6	62.5	82.8	64.7	LSL CLASSIC (LSL C)	Hvid
1	Skrab	1435	3	1	2	0	.	.	0	64.1	22	60.8	51.9	34	95.6	61.1	78	77	64.9	93.4	62.4	91.6	62.5	82.8	64.7	LSL CLASSIC (LSL C)	Hvid
1	Skrab	1438	3	1	1	1	2	1	0	64.1	22	60.8	51.9	34	95.6	61.1	78	77	64.9	93.4	62.4	91.6	62.5	82.8	64.7	LSL CLASSIC (LSL C)	Hvid
1	Skrab	1461	3	2	2	0	.	.	0	64.1	22	60.8	51.9	34	95.6	61.1	78	77	64.9	93.4	62.4	91.6	62.5	82.8	64.7	LSL CLASSIC (LSL C)	Hvid
1	Skrab	1536	1	2	2	0	.	.	0	64.1	22	60.8	51.9	34	95.6	61.1	78	77	64.9	93.4	62.4	91.6	62.5	82.8	64.7	LSL CLASSIC (LSL C)	Hvid
1	Skrab	1548	3	1	1	1	2	1	0	64.1	22	60.8	51.9	34	95.6	61.1	78	77	64.9	93.4	62.4	91.6	62.5	82.8	64.7	LSL CLASSIC (LSL C)	Hvid
1	Skrab	1460	3	1	1	1	2	1	0	64.1	22	60.8	51.9	34	95.6	61.1	78	77	64.9	93.4	62.4	91.6	62.5	82.8	64.7	LSL CLASSIC (LSL C)	Hvid
1	Skrab	1545	3	2	2	0	.	.	0	64.1	22	60.8	51.9	34	95.6	61.1	78	77	64.9	93.4	62.4	91.6	62.5	82.8	64.7	LSL CLASSIC (LSL C)	Hvid
1	Skrab	1721	3	2	1	1	2	1	0	64.1	22	60.8	51.9	34	95.6	61.1	78	77	64.9	93.4	62.4	91.6	62.5	82.8	64.7	LSL CLASSIC (LSL C)	Hvid
1	Skrab	1305	3	2	2	0	.	.	0	64.1	22	60.8	51.9	34	95.6	61.1	78	77	64.9	93.4	62.4	91.6	62.5	82.8	64.7	LSL CLASSIC (LSL C)	Hvid
1	Skrab	1482	2	1	1	1	2	1	0	64.1	22	60.8	51.9	34	95.6	61.1	78	77	64.9	93.4	62.4	91.6	62.5	82.8	64.7	LSL CLASSIC (LSL C)	Hvid
1	Skrab	1575	3	1	1	1	2	1	0	64.1	22	60.8	51.9	34	95.6	61.1	78	77	64.9	93.4	62.4	91.6	62.5	82.8	64.7	LSL CLASSIC (LSL C)	Hvid
1	Skrab	1451	3	1	1	1	2	1	0	64.1	22	60.8	51.9	34	95.6	61.1	78	77	64.9	93.4	62.4	91.6	62.5	82.8	64.7	LSL CLASSIC (LSL C)	Hvid
1	Skrab	1414	2	2	2	0	.	.	0	64.1	22	60.8	51.9	34	95.6	61.1	78	77	64.9	93.4	62.4	91.6	62.5	82.8	64.7	LSL CLASSIC (LSL C)	Hvid
1	Skrab	1444	3	2	2	0	.	.	0	64.1	22	60.8	51.9	34	95.6	61.1	78	77	64.9	93.4	62.4	91.6	62.5	82.8	64.7	LSL CLASSIC (LSL C)	Hvid
1	Skrab	1190	3	1	1	1	2	1	0	64.1	22	60.8	51.9	34	95.6	61.1	78	77	64.9	93.4	62.4	91.6	62.5	82.8	64.7	LSL CLASSIC (LSL C)	Hvid
1	Skrab	1490	3	1	1	1	2	1	0	64.1	22	60.8	51.9	34	95.6	61.1	78	77	64.9	93.4	62.4	91.6	62.5	82.8	64.7	LSL CLASSIC (LSL C)	Hvid
1	Skrab	1470	2	1	1	1	2	1	0	64.1	22	60.8	51.9	34	95.6	61.1	78	77	64.9	93.4	62.4	91.6	62.5	82.8	64.7	LSL CLASSIC (LSL C)	Hvid
1	Skrab	1307	1	1	1	1	2	1	0	64.1	22	60.8	51.9	34	95.6	61.1	78	77	64.9	93.4	62.4	91.6	62.5	82.8	64.7	LSL CLASSIC (LSL C)	Hvid
1	Skrab	1489	2	1	1	1	2	1	0	64.1	22	60.8	51.9	34	95.6	61.1	78	77	64.9	93.4	62.4	91.6	62.5	82.8	64.7	LSL CLASSIC (LSL C)	Hvid
1	Skrab	1505	3	1	1	1	2	1	0	64.1	22	60.8	51.9	34	95.6	61.1	78	77	64.9	93.4	62.4	91.6	62.5	82.8	64.7	LSL CLASSIC (LSL C)	Hvid
1	Skrab	1335	3	2	2	0	.	.	0	64.1	22	60.8	51.9	34	95.6	61.1	78	77	64.9	93.4	62.4	91.6	62.5	82.8	64.7	LSL CLASSIC (LSL C)	Hvid
1	Skrab	1329	3	1	1	1	2	1	0	64.1	22	60.8	51.9	34	95.6	61.1	78	77	64.9	93.4	62.4	91.6	62.5	82.8	64.7	LSL CLASSIC (LSL C)	Hvid
1	Skrab	1445	3	1	1	1	2	1	0	64.1	22	60.8	51.9	34	95.6	61.1	78	77	64.9	93.4	62.4	91.6	62.5	82.8	64.7	LSL CLASSIC (LSL C)	Hvid
1	Skrab	1517	1	1	1	1	2	1	0	64.1	22	60.8	51.9	34	95.6	61.1	78	77	64.9	93.4	62.4	91.6	62.5	82.8	64.7	LSL CLASSIC (LSL C)	Hvid
1	Skrab	1401	3	1	1	1	2	1	0	64.1	22	60.8	51.9	34	95.6	61.1	78	77	64.9	93.4	62.4	91.6	62.5	82.8	64.7	LSL CLASSIC (LSL C)	Hvid
1	Skrab	1622	2	1	1	1	2	1+3	0	64.1	22	60.8	51.9	34	95.6	61.1	78	77	64.9	93.4	62.4	91.6	62.5	82.8	64.7	LSL CLASSIC (LSL C)	Hvid
1	Skrab	1292	3	1	2	0	.	.	0	64.1	22	60.8	51.9	34	95.6	61.1	78	77	64.9	93.4	62.4	91.6	62.5	82.8	64.7	LSL CLASSIC (LSL C)	Hvid
1	Skrab	1426	2	1	1	1	2	1	0	64.1	22	60.8	51.9	34	95.6	61.1	78	77	64.9	93.4	62.4	91.6	62.5	82.8	64.7	LSL CLASSIC (LSL C)	Hvid
1	Skrab	1383	3	1	1	1	2	1	0	64.1	22	60.8	51.9	34	95.6	61.1	78	77	64.9	93.4	62.4	91.6	62.5	82.8	64.7	LSL CLASSIC (LSL C)	Hvid
1	Skrab	1563	3	1	1	1	2	1	0	64.1	22	60.8	51.9	34	95.6	61.1	78	77	64.9	93.4	62.4	91.6	62.5	82.8	64.7	LSL CLASSIC (LSL C)	Hvid
1	Skrab	1166	3	2	2	0	.	.	0	64.1	22	60.8	51.9	34	95.6	61.1	78	77	64.9	93.4	62.4	91.6	62.5	82.8	64.7	LSL CLASSIC (LSL C)	Hvid
1	Skrab	1683	3	1	1	1	2	1	0	64.1	22	60.8	51.9	34	95.6	61.1	78	77	64.9	93.4	62.4	91.6	62.5	82.8	64.7	LSL CLASSIC (LSL C)	Hvid
1	Skrab	1337	3	1	1	1	2	1	0	64.1	22	60.8	51.9	34	95.6	61.1	78	77	64.9	93.4	62.4	91.6	62.5	82.8	64.7	LSL CLASSIC (LSL C)	Hvid
1	Skrab	1423	3	1	1	1	2	1	0	64.1	22	60.8	51.9	34	95.6	61.1	78	77	64.9	93.4	62.4	91.6	62.5	82.8	64.7	LSL CLASSIC (LSL C)	Hvid
1	Skrab	1488	3	1	2	0	.	.	0	64.1	22	60.8	51.9	34	95.6	61.1	78	77	64.9	93.4	62.4	91.6	62.5	82.8	64.7	LSL CLASSIC (LSL C)	Hvid
1	Skrab	1476	3	1	1	1	2	1	0	64.1	22	60.8	51.9	34	95.6	61.1	78	77	64.9	93.4	62.4	91.6	62.5	82.8	64.7	LSL CLASSIC (LSL C)	Hvid
1	Skrab	1277	3	1	1	1	2	1	0	64.1	22	60.8	51.9	34	95.6	61.1	78	77	64.9	93.4	62.4	91.6	62.5	82.8	64.7	LSL CLASSIC (LSL C)	Hvid
1	Skrab	1385	3	2	2	0	.	.	0	64.1	22	60.8	51.9	34	95.6	61.1	78	77	64.9	93.4	62.4	91.6	62.5	82.8	64.7	LSL CLASSIC (LSL C)	Hvid
1	Skrab	1351	3	1	1	1	2	1	0	64.1	22	60.8	51.9	34	95.6	61.1	78	77	64.9	93.4	62.4	91.6	62.5	82.8	64.7	LSL CLASSIC (LSL C)	Hvid
1	Skrab	1611	3	2	2	0	.	.	0	64.1	22	60.8	51.9	34	95.6	61.1	78	77	64.9	93.4	62.4	91.6	62.5	82.8	64.7	LSL CLASSIC (LSL C)	Hvid
1	Skrab	1467	3	2	2	0	.	.	0	64.1	22	60.8	51.9	34	95.6	61.1	78	77	64.9	93.4	62.4	91.6	62.5	82.8	64.7	LSL CLASSIC (LSL C)	Hvid
1	Skrab	1403	2	1	1	1	2	1+3	0	64.1	22	60.8	51.9	34	95.6	61.1	78	77	64.9	93.4	62.4	91.6	62.5	82.8	64.7	LSL CLASSIC (LSL C)	Hvid
1	Skrab	1550	3	1	1	1	2	1	0	64.1	22	60.8	51.9	34	95.6	61.1	78	77	64.9	93.4	62.4	91.6	62.5	82.8	64.7	LSL CLASSIC (LSL C)	Hvid
1	Skrab	1391	3	1	1	1	2	1	0	64.1	22	60.8	51.9	34	95.6	61.1	78	77	64.9	93.4	62.4	91.6	62.5	82.8	64.7	LSL CLASSIC (LSL C)	Hvid
1	Skrab	1493	3	2	2	0	.	.	0	64.1	22	60.8	51.9	34	95.6	61.1	78	77	64.9	93.4	62.4	91.6	62.5	82.8	64.7	LSL CLASSIC (LSL C)	Hvid
1	Skrab	1526	2	1	1	1	2	1	0	64.1	22	60.8	51.9	34	95.6	61.1	78	77	64.9	93.4	62.4	91.6	62.5	82.8	64.7	LSL CLASSIC (LSL C)	Hvid
1	Skrab	1472	3	1	1	1	2	1	0	64.1	22	60.8	51.9	34	95.6	61.1	78	77	64.9	93.4	62.4	91.6	62.5	82.8	64.7	LSL CLASSIC (LSL C)	Hvid
1	Skrab	1497	3	1	2	0	.	.	0	64.1	22	60.8	51.9	34	95.6	61.1	78	77	64.9	93.4	62.4	91.6	62.5	82.8	64.7	LSL CLASSIC (LSL C)	Hvid
1	Skrab	1547	3	1	1	1	.	.	0	64.1	22	60.8	51.9	34	95.6	61.1	78	77	64.9	93.4	62.4	91.6	62.5	82.8	64.7	LSL CLASSIC (LSL C)	Hvid
1	Skrab	1601	3	1	2	0	.	.	0	64.1	22	60.8	51.9	34	95.6	61.1	78	77	64.9	93.4	62.4	91.6	62.5	82.8	64.7	LSL CLASSIC (LSL C)	Hvid
1	Skrab	1562	3	2	2	0	.	.	0	64.1	22	60.8	51.9	34	95.6	61.1	78	77	64.9	93.4	62.4	91.6	62.5	82.8	64.7	LSL CLASSIC (LSL C)	Hvid
1	Skrab	1290	3	2	2	0	.	.	0	64.1	22	60.8	51.9	34	95.6	61.1	78	77	64.9	93.4	62.4	91.6	62.5	82.8	64.7	LSL CLASSIC (LSL C)	Hvid
1	Skrab	1518	3	2	2	0	.	.	0	64.1	22	60.8	51.9	34	95.6	61.1	78	77	64.9	93.4	62.4	91.6	62.5	82.8	64.7	LSL CLASSIC (LSL C)	Hvid
1	Skrab	1493	3	1	1	1	2	1	0	64.1	22	60.8	51.9	34	95.6	61.1	78	77	64.9	93.4	62.4	91.6	62.5	82.8	64.7	LSL CLASSIC (LSL C)	Hvid
1	Skrab	1451	3	1	1	1	2	1	0	64.1	22	60.8	51.9	34	95.6	61.1	78	77	64.9	93.4	62.4	91.6	62.5	82.8	64.7	LSL CLASSIC (LSL C)	Hvid
1	Skrab	1481	3	1	1	1	2	1	0	64.1	22	60.8	51.9	34	95.6	61.1	78	77	64.9	93.4	62.4	91.6	62.5	82.8	64.7	LSL CLASSIC (LSL C)	Hvid
1	Skrab	1245	3	1	1	1	2	1	0	64.1	22	60.8	51.9	34	95.6	61.1	78	77	64.9	93.4	62.4	91.6	62.5	82.8	64.7	LSL CLASSIC (LSL C)	Hvid
1	Skrab	1355	3	1	1	1	2	1	0	64.1	22	60.8	51.9	34	95.6	61.1	78	77	64.9	93.4	62.4	91.6	62.5	82.8	64.7	LSL CLASSIC (LSL C)	Hvid
1	Skrab	1450	3	1	1	1	2	1	0	64.1	22	60.8	51.9	34	95.6	61.1	78	77	64.9	93.4	62.4	91.6	62.5	82.8	64.7	LSL CLASSIC (LSL C)	Hvid
1	Skrab	1505	3	1	2	0	.	.	0	64.1	22	60.8	51.9	34	95.6	61.1	78	77	64.9	93.4	62.4	91.6	62.5	82.8	64.7	LSL CLASSIC (LSL C)	Hvid
1	Skrab	1744	3	1	1	1	2	1	0	64.1	22	60.8	51.9	34	95.6	61.1	78	77	64.9	93.4	62.4	91.6	62.5	82.8	64.7	LSL CLASSIC (LSL C)	Hvid
1	Skrab	1432	3	2	2	0	.	.	0	64.1	22	60.8	51.9	34	95.6	61.1	78	77	64.9	93.4	62.4	91.6	62.5	82.8	64.7	LSL CLASSIC (LSL C)	Hvid
1	Skrab	1583	3	1	1	1	2	3+1	0	64.1	22	60.8	51.9	34	95.6	61.1	78	77	64.9	93.4	62.4	91.6	62.5	82.8	64.7	LSL CLASSIC (LSL C)	Hvid
1	Skrab	1424	3	1	1	1	2	1	0	64.1	22	60.8	51.9	34	95.6	61.1	78	77	64.9	93.4	62.4	91.6	62.5	82.8	64.7	LSL CLASSIC (LSL C)	Hvid
1	Skrab	1507	3	2	2	0	.	.	0	64.1	22	60.8	51.9	34	95.6	61.1	78	77	64.9	93.4	62.4	91.6	62.5	82.8	64.7	LSL CLASSIC (LSL C)	Hvid
1	Skrab	1372	3	2	2	0	.	.	0	64.1	22	60.8	51.9	34	95.6	61.1	78	77	64.9	93.4	62.4	91.6	62.5	82.8	64.7	LSL CLASSIC (LSL C)	Hvid
1	Skrab	1487	3	2	2	0	.	.	0	64.1	22	60.8	51.9	34	95.6	61.1	78	77	64.9	93.4	62.4	91.6	62.5	82.8	64.7	LSL CLASSIC (LSL C)	Hvid
1	Skrab	1361	3	2	2	0	.	.	0	64.1	22	60.8	51.9	34	95.6	61.1	78	77	64.9	93.4	62.4	91.6	62.5	82.8	64.7	LSL CLASSIC (LSL C)	Hvid
1	Skrab	1414	3	1	1	1	3	1	0	64.1	22	60.8	51.9	34	95.6	61.1	78	77	64.9	93.4	62.4	91.6	62.5	82.8	64.7	LSL CLASSIC (LSL C)	Hvid
1	Skrab	1929	3	2	1	1	2	1	0	64.1	22	60.8	51.9	34	95.6	61.1	78	77	64.9	93.4	62.4	91.6	62.5	82.8	64.7	LSL CLASSIC (LSL C)	Hvid
1	Skrab	1437	3	1	1	1	2	1	0	64.1	22	60.8	51.9	34	95.6	61.1	78	77	64.9	93.4	62.4	91.6	62.5	82.8	64.7	LSL CLASSIC (LSL C)	Hvid
1	Skrab	1527	3	1	1	1	2	1	0	64.1	22	60.8	51.9	34	95.6	61.1	78	77	64.9	93.4	62.4	91.6	62.5	82.8	64.7	LSL CLASSIC (LSL C)	Hvid
1	Skrab	1338	3	1	1	1	.	.	0	64.1	22	60.8	51.9	34	95.6	61.1	78	77	64.9	93.4	62.4	91.6	62.5	82.8	64.7	LSL CLASSIC (LSL C)	Hvid
1	Skrab	1507	3	2	2	0	.	.	0	64.1	22	60.8	51.9	34	95.6	61.1	78	77	64.9	93.4	62.4	91.6	62.5	82.8	64.7	LSL CLASSIC (LSL C)	Hvid
1	Skrab	1456	3	1	1	1	2	1	0	64.1	22	60.8	51.9	34	95.6	61.1	78	77	64.9	93.4	62.4	91.6	62.5	82.8	64.7	LSL CLASSIC (LSL C)	Hvid
1	Skrab	1486	3	1	2	0	.	.	0	64.1	22	60.8	51.9	34	95.6	61.1	78	77	64.9	93.4	62.4	91.6	62.5	82.8	64.7	LSL CLASSIC (LSL C)	Hvid
1	Skrab	1356	3	1	1	1	2	1	0	64.1	22	60.8	51.9	34	95.6	61.1	78	77	64.9	93.4	62.4	91.6	62.5	82.8	64.7	LSL CLASSIC (LSL C)	Hvid
1	Skrab	1596	3	2	2	0	.	.	0	64.1	22	60.8	51.9	34	95.6	61.1	78	77	64.9	93.4	62.4	91.6	62.5	82.8	64.7	LSL CLASSIC (LSL C)	Hvid
1	Skrab	1842	3	1	1	1	2	1	0	64.1	22	60.8	51.9	34	95.6	61.1	78	77	64.9	93.4	62.4	91.6	62.5	82.8	64.7	LSL CLASSIC (LSL C)	Hvid
1	Skrab	1576	1	1	1	1	2	1	0	64.1	22	60.8	51.9	34	95.6	61.1	78	77	64.9	93.4	62.4	91.6	62.5	82.8	64.7	LSL CLASSIC (LSL C)	Hvid
1	Skrab	1465	2	2	2	0	.	.	0	64.1	22	60.8	51.9	34	95.6	61.1	78	77	64.9	93.4	62.4	91.6	62.5	82.8	64.7	LSL CLASSIC (LSL C)	Hvid
1	Skrab	1301	3	2	2	0	.	.	0	64.1	22	60.8	51.9	34	95.6	61.1	78	77	64.9	93.4	62.4	91.6	62.5	82.8	64.7	LSL CLASSIC (LSL C)	Hvid
1	Skrab	1656	1	1	1	1	2	.	0	64.1	22	60.8	51.9	34	95.6	61.1	78	77	64.9	93.4	62.4	91.6	62.5	82.8	64.7	LSL CLASSIC (LSL C)	Hvid
1	Skrab	1569	2	2	1	1	2	1	0	64.1	22	60.8	51.9	34	95.6	61.1	78	77	64.9	93.4	62.4	91.6	62.5	82.8	64.7	LSL CLASSIC (LSL C)	Hvid
1	Skrab	1230	3	1	1	1	2	1	0	64.1	22	60.8	51.9	34	95.6	61.1	78	77	64.9	93.4	62.4	91.6	62.5	82.8	64.7	LSL CLASSIC (LSL C)	Hvid
1	Skrab	1543	3	2	2	0	.	.	0	64.1	22	60.8	51.9	34	95.6	61.1	78	77	64.9	93.4	62.4	91.6	62.5	82.8	64.7	LSL CLASSIC (LSL C)	Hvid
1	Skrab	1337	3	2	1	1	2	1	0	64.1	22	60.8	51.9	34	95.6	61.1	78	77	64.9	93.4	62.4	91.6	62.5	82.8	64.7	LSL CLASSIC (LSL C)	Hvid
1	Skrab	1212	2	2	1	1	2	1	0	64.1	22	60.8	51.9	34	95.6	61.1	78	77	64.9	93.4	62.4	91.6	62.5	82.8	64.7	LSL CLASSIC (LSL C)	Hvid
2	Forældre	1537	3	2	1	1	2	1	0	65.79																LSL CLASSIC PS
2	Forældre	1561	3	2	2	0			0	65.79																LSL CLASSIC PS
2	Forældre	1377	3	2	2	0			0	65.79																LSL CLASSIC PS
2	Forældre	1151	3	2	1	1	2	1	0	65.79																LSL CLASSIC PS
2	Forældre	1426	3	2	1	1	2	1	0	65.79																LSL CLASSIC PS
2	Forældre	1473	3	1	1	1	3	1	0	65.79																LSL CLASSIC PS
2	Forældre	1550	3	2	2	0			0	65.79																LSL CLASSIC PS
2	Forældre	1467	3	2	2	0			0	65.79																LSL CLASSIC PS
2	Forældre	1579	3	2	2	0			0	65.79																LSL CLASSIC PS
2	Forældre	1544	3	2	2	0			0	65.79																LSL CLASSIC PS
2	Forældre	1357	3	2	2	0			0	65.79																LSL CLASSIC PS
2	Forældre	1400	3	1	1	1	2	1	0	65.79																LSL CLASSIC PS
2	Forældre	1407	3	1	1	1	2	1	0	65.79																LSL CLASSIC PS
2	Forældre	1393	3	2	1	1	2	1	0	65.79																LSL CLASSIC PS
2	Forældre	1596	3	1	1	1	2	1	0	65.79																LSL CLASSIC PS
2	Forældre	1660	2	1	1	1	2	1	0	65.79																LSL CLASSIC PS
2	Forældre	1555	3	2	2	0			0	65.79																LSL CLASSIC PS
2	Forældre	1354	3	2	2	0			0	65.79																LSL CLASSIC PS
2	Forældre	1446	3	2	2	0			0	65.79																LSL CLASSIC PS
2	Forældre	1450	3	1	1	2	2	1	0	65.79																LSL CLASSIC PS
2	Forældre	1328	3	2	1	1	2	1	0	65.79																LSL CLASSIC PS
2	Forældre	1432	3	1	1	1	2	1	0	65.79																LSL CLASSIC PS
2	Forældre	1568	3	2	2	0			0	65.79																LSL CLASSIC PS
2	Forældre	1305	3	1	1	1	2	1	0	65.79																LSL CLASSIC PS
2	Forældre	1481	3	1	1	1			0	65.79																LSL CLASSIC PS
2	Forældre	1439	3	1	1	1	2	1	0	65.79																LSL CLASSIC PS
2	Forældre	1548	3	1	1	1	2	1	0	65.79																LSL CLASSIC PS
2	Forældre	1443	2	2	2	0			0	65.79																LSL CLASSIC PS
2	Forældre	1491	3	1	1	1	2	1	0	65.79																LSL CLASSIC PS
2	Forældre	1242	1	1	1	1	2	1	0	65.79																LSL CLASSIC PS
2	Forældre	1464	1	1	1	1	2	1	0	65.79																LSL CLASSIC PS
2	Forældre	1661	3	1	1	1	2	1	0	65.79																LSL CLASSIC PS
2	Forældre	1168	3	1	1	1	2	1	0	65.79																LSL CLASSIC PS
2	Forældre	1452	2	1	1	1			0	65.79																LSL CLASSIC PS
2	Forældre	1481	3	1	1	1	2	1	0	65.79																LSL CLASSIC PS
2	Forældre	1556	3	2	1	1	2	1	0	65.79																LSL CLASSIC PS
2	Forældre	1551	3	1	1	1	2	1	0	65.79																LSL CLASSIC PS
2	Forældre	1388	3	2	1	1	1	1	0	65.79																LSL CLASSIC PS
2	Forældre	1357	3	2	2	0			0	65.79																LSL CLASSIC PS
2	Forældre	1479	3	2	2	0			0	65.79																LSL CLASSIC PS
2	Forældre	1524	2	2	2	0			0	65.79																LSL CLASSIC PS
2	Forældre	1323	3	1	1	1	3	1	0	65.79																LSL CLASSIC PS
2	Forældre	2426	3	2	2	0			0	65.79																LSL CLASSIC PS
2	Forældre	1435	3	1	1	1	2	1	0	65.79																LSL CLASSIC PS
2	Forældre	1323	3	1	1	1	2	1	0	65.79																LSL CLASSIC PS
2	Forældre	1479	3	1	1	1	2	1	0	65.79																LSL CLASSIC PS
2	Forældre	1387	3	2	2	0			0	65.79																LSL CLASSIC PS
2	Forældre	1460	3	2	2	0			0	65.79																LSL CLASSIC PS
2	Forældre	1443	3	1	1	1	2	1	0	65.79																LSL CLASSIC PS
2	Forældre	1499	3	1	1	1	2	1	0	65.79																LSL CLASSIC PS
2	Forældre	1487	3	2	2	0			0	65.79																LSL CLASSIC PS
2	Forældre	1487	3	2	2	0			0	65.79																LSL CLASSIC PS
2	Forældre	1708	3	1	1	1	2	1	0	65.79																LSL CLASSIC PS
2	Forældre	1352	3	1	1	1	2	1	0	65.79																LSL CLASSIC PS
2	Forældre	1449	3	2	2	0			0	65.79																LSL CLASSIC PS
2	Forældre	1317	3	2	2	0			0	65.79																LSL CLASSIC PS
2	Forældre	1397	3	1	1	1	2	1	0	65.79																LSL CLASSIC PS
2	Forældre	1411	3	1	1	1	2	1	0	65.79																LSL CLASSIC PS
2	Forældre	1529	3	1	1	1	2	1	0	65.79																LSL CLASSIC PS
2	Forældre	1252	3	1	1	1	2	1	0	65.79																LSL CLASSIC PS
2	Forældre	1438	3	1	1	1	2	1	0	65.79																LSL CLASSIC PS
2	Forældre	1530	2	2	2	0		1	0	65.79																LSL CLASSIC PS
2	Forældre	1470	3	1	1	1	2	1	0	65.79																LSL CLASSIC PS
2	Forældre	1399	2	1	1	1	2	1	0	65.79																LSL CLASSIC PS
2	Forældre	1450	3	1	1	1	2	1	0	65.79																LSL CLASSIC PS
2	Forældre	1525	3	2	1	1	2	1	0	65.79																LSL CLASSIC PS
2	Forældre	1547	3	1	1	1	2	1	0	65.79																LSL CLASSIC PS
2	Forældre	1321	3	1	1	1	2	1	0	65.79																LSL CLASSIC PS
2	Forældre	1383	3	1	1	1	2	1	0	65.79																LSL CLASSIC PS
2	Forældre	1618	3	2	2	0			0	65.79																LSL CLASSIC PS
2	Forældre	1500	3	1	1	1	2	1	0	65.79																LSL CLASSIC PS
2	Forældre	1519	3	1	1	1	2	1	0	65.79																LSL CLASSIC PS
2	Forældre	1571	3	1	1	1	2	1	0	65.79																LSL CLASSIC PS
2	Forældre	1529	3	1	2	0			0	65.79																LSL CLASSIC PS
2	Forældre	1555	3	2	2	0			0	65.79																LSL CLASSIC PS
2	Forældre	1324	3	2	2	0			0	65.79																LSL CLASSIC PS
2	Forældre	1221	3	2	1	4	3	1	0	65.79																LSL CLASSIC PS
2	Forældre	1444	3	1	1	4	2	1	0	65.79																LSL CLASSIC PS
2	Forældre	1373	3	2	1	1	2	1	0	65.79																LSL CLASSIC PS
2	Forældre	1536	3	2	2	0			0	65.79																LSL CLASSIC PS
2	Forældre	1368	3	1	1	1	1	1	0	65.79																LSL CLASSIC PS
2	Forældre	1459	3	2	2	0			0	65.79																LSL CLASSIC PS
2	Forældre	1650	3	1	1	2	2	1	0	65.79																LSL CLASSIC PS
2	Forældre	1376	3	1	1	4	2	1	0	65.79																LSL CLASSIC PS
2	Forældre	1636	3	2	1	1	2	1	0	65.79																LSL CLASSIC PS
2	Forældre	1472	3	2	2	0			0	65.79																LSL CLASSIC PS
2	Forældre	1542	3	2	1	4	2	1	0	65.79																LSL CLASSIC PS
2	Forældre	1490	3	1	1	1	1	1	0	65.79																LSL CLASSIC PS
2	Forældre	1396	3	2	1	1	2	1	0	65.79																LSL CLASSIC PS
2	Forældre	1490	3	1	1	1	2	1	0	65.79																LSL CLASSIC PS
2	Forældre	1372	3	2	2	0			0	65.79																LSL CLASSIC PS
2	Forældre	1482	3	2	2	0			0	65.79																LSL CLASSIC PS
2	Forældre	1373	3	1	1	1	3	1	0	65.79																LSL CLASSIC PS
2	Forældre	1314	3	1	1	4	2	1	0	65.79																LSL CLASSIC PS
2	Forældre	1399	3	1	1	1	2	1	0	65.79																LSL CLASSIC PS
2	Forældre	1520	3	1	1	1	2	1	0	65.79																LSL CLASSIC PS
2	Forældre	1357	3	1	1	3	2	1	0	65.79																LSL CLASSIC PS
2	Forældre	1230	3	1	1	1	2	1	0	65.79																LSL CLASSIC PS
2	Forældre	1640	3	2	2	0			0	65.79																LSL CLASSIC PS
2	Forældre	1356	3	1	1	2	3	1	0	65.79																LSL CLASSIC PS
2	Forældre	1489	3	2	2	0			0	65.79																LSL CLASSIC PS
2	Forældre	1543	3	1	1	1			0	65.79																LSL CLASSIC PS
2	Forældre	1422	3	2	2	0			0	65.79																LSL CLASSIC PS
2	Forældre	1569	3	2	2	0			0	65.79																LSL CLASSIC PS
2	Forældre	1501	3	1	1	1	2	1	0	65.79																LSL CLASSIC PS
2	Forældre	1440	3	1	2	0			0	65.79																LSL CLASSIC PS
2	Forældre	1562	3	2	2	0			0	65.79																LSL CLASSIC PS
2	Forældre	1244	3	2	2	0			0	65.79																LSL CLASSIC PS
2	Forældre	1532	3	1	1	1	2	1	0	65.79																LSL CLASSIC PS
2	Forældre	1453	3	1	1	1	2	1	0	65.79																LSL CLASSIC PS
2	Forældre	1497	3	1	1	2	2	1	0	65.79																LSL CLASSIC PS
2	Forældre	1309	3	1	1	3	2	1	0	65.79																LSL CLASSIC PS
2	Forældre	1410	3	1	1	4	2	1	0	65.79																LSL CLASSIC PS
2	Forældre	1406	3	2	1	1	2	1	0	65.79																LSL CLASSIC PS
3	Skrab	2016	1	1	1	1	2	1	0	82.05																LB	Brun
3	Skrab	1775	2	1	2	0	.	.	0	82.05																LB	Brun
3	Skrab	1661	3	1	1	3	2	1	0	82.05																LB	Brun
3	Skrab	2040	3	2	1	1	2	1	0	82.05																LB	Brun
3	Skrab	1762	2	1	1	2	2	1	0	82.05																LB	Brun
3	Skrab	1738	3	1	1	4	2	1	0	82.05																LB	Brun
3	Skrab	1830	3	1	1	2	2	1	0	82.05																LB	Brun
3	Skrab	1848	3	1	1	2	2	1	0	82.05																LB	Brun
3	Skrab	1876	3	1	1	4	2	1	0	82.05																LB	Brun
3	Skrab	1639	3	1	1	2	2	1	0	82.05																LB	Brun
3	Skrab	1695	3	1	1	4	2	1	0	82.05																LB	Brun
3	Skrab	1733	3	1	1	2	2	1	0	82.05																LB	Brun
3	Skrab	2141	3	1	1	2	2	1	0	82.05																LB	Brun
3	Skrab	1900	3	2	1	1	1	1	0	82.05																LB	Brun
3	Skrab	1789	3	1	1	4	2	1	0	82.05																LB	Brun
3	Skrab	1754	3	1	1	1	2	1	0	82.05																LB	Brun
3	Skrab	2058	3	1	1	3	2	1	0	82.05																LB	Brun
3	Skrab	1915	1	1	1	3	2	1	0	82.05																LB	Brun
3	Skrab	1702	3	2	2	0	.	.	0	82.05																LB	Brun
3	Skrab	1766	3	2	2	0	.	.	0	82.05																LB	Brun
3	Skrab	1904	3	1	1	3	2	1	0	82.05																LB	Brun
3	Skrab	2079	3	1	1	4	2	1	0	82.05																LB	Brun
3	Skrab	2262	3	1	1	1	2	1	0	82.05																LB	Brun
3	Skrab	1686	3	2	2	0	.	.	0	82.05																LB	Brun
3	Skrab	1924	2	1	1	4	2	1	0	82.05																LB	Brun
3	Skrab	1796	3	1	1	1	2	1	0	82.05																LB	Brun
3	Skrab	1991	1	1	2	0	.	.	0	82.05																LB	Brun
3	Skrab	1975	3	1	1	2	1	1	0	82.05																LB	Brun
3	Skrab	2051	3	1	1	1	.	.	0	82.05																LB	Brun
3	Skrab	1732	3	1	1	4	2	1	0	82.05																LB	Brun
3	Skrab	1811	3	1	1	4	2	1	0	82.05																LB	Brun
3	Skrab	1702	3	2	2	0	.	.	0	82.05																LB	Brun
3	Skrab	1806	3	1	1	4	2	1	0	82.05																LB	Brun
3	Skrab	1651	3	1	1	2	2	1	0	82.05																LB	Brun
3	Skrab	2011	3	1	1	1	2	1	0	82.05																LB	Brun
3	Skrab	2028	3	1	1	1	2	1	0	82.05																LB	Brun
3	Skrab	1929	3	2	2	0	.	.	0	82.05																LB	Brun
3	Skrab	1938	1	1	1	1	2	1	0	82.05																LB	Brun
3	Skrab	1903	1	1	1	1	2	1	0	82.05																LB	Brun
3	Skrab	1880	3	1	1	2	2	1	0	82.05																LB	Brun
3	Skrab	1715	3	1	1	1	2	1	0	82.05																LB	Brun
3	Skrab	2124	3	1	1	1	2	1	0	82.05																LB	Brun
3	Skrab	1910	2	1	1	4	2	1	0	82.05																LB	Brun
3	Skrab	1885	3	1	1	1	2	1	0	82.05																LB	Brun
3	Skrab	1783	3	1	1	2	2	1	0	82.05																LB	Brun
3	Skrab	1905	3	1	1	1	2	1	0	82.05																LB	Brun
3	Skrab	1594	3	1	1	1	1	.	0	82.05																LB	Brun
3	Skrab	1632	2	1	1	2	2	1	0	82.05																LB	Brun
3	Skrab	1764	3	1	1	2	2	1	0	82.05																LB	Brun
3	Skrab	1896	3	1	1	2	2	1	0	82.05																LB	Brun
3	Skrab	1962	3	1	1	2	2	1	0	82.05																LB	Brun
3	Skrab	1992	3	2	2	0	.	.	0	82.05																LB	Brun
3	Skrab	1739	3	1	1	1	2	1	0	82.05																LB	Brun
3	Skrab	1955	3	1	1	1	1	1	0	82.05																LB	Brun
3	Skrab	1897	3	1	1	4	2	1	0	82.05																LB	Brun
3	Skrab	1702	3	1	1	1	1	1	0	82.05																LB	Brun
3	Skrab	2024	3	2	2	0	.	1	0	82.05																LB	Brun
3	Skrab	1632	3	1	1	1	2	1	0	82.05																LB	Brun
3	Skrab	1983	3	2	2	0	.	1	0	82.05																LB	Brun
3	Skrab	1880	3	1	1	4	2	1	0	82.05																LB	Brun
3	Skrab	1848	3	1	1	3	2	1	0	82.05																LB	Brun
3	Skrab	2026	3	1	1	4	2	1	0	82.05																LB	Brun
3	Skrab	1765	3	1	1	2	2	1	0	82.05																LB	Brun
3	Skrab	1773	3	2	2	0	.	.	0	82.05																LB	Brun
3	Skrab	1698	3	1	1	2	1	1	0	82.05																LB	Brun
3	Skrab	1982	1	1	1	1	2	1	0	82.05																LB	Brun
3	Skrab	1696	3	1	1	2	2	1	0	82.05																LB	Brun
3	Skrab	1941	3	1	1	3	2	1	0	82.05																LB	Brun
3	Skrab	1636	3	1	1	1	2	1	0	82.05																LB	Brun
3	Skrab	2092	3	1	1	4	2	1	0	82.05																LB	Brun
3	Skrab	1639	2	1	1	3	2	1	0	82.05																LB	Brun
3	Skrab	1978	2	1	1	2	2	1	0	82.05																LB	Brun
3	Skrab	1803	3	1	1	2	2	1	0	82.05																LB	Brun
3	Skrab	2020	3	2	2	0	.	1	0	82.05																LB	Brun
3	Skrab	1802	3	1	1	4	2	1	0	82.05																LB	Brun
3	Skrab	1927	3	2	1	1	2	1	0	82.05																LB	Brun
3	Skrab	1636	3	1	1	4	2	1	0	82.05																LB	Brun
3	Skrab	1727	3	1	1	2	2	1	0	82.05																LB	Brun
3	Skrab	1695	3	1	1	4	2	1	0	82.05																LB	Brun
3	Skrab	1755	2	1	1	2	2	1	0	82.05																LB	Brun
3	Skrab	1736	3	1	1	2	2	1	0	82.05																LB	Brun
3	Skrab	1875	2	2	2	0	.	.	0	82.05																LB	Brun
3	Skrab	1529	3	1	1	2	2	1	0	82.05																LB	Brun
3	Skrab	1837	3	2	1	1	1	.	0	82.05																LB	Brun
3	Skrab	1822	3	2	2	0	.	.	0	82.05																LB	Brun
3	Skrab	1813	3	2	2	0	.	.	0	82.05																LB	Brun
3	Skrab	1796	3	1	1	4	2	1	0	82.05																LB	Brun
3	Skrab	1713	3	1	2	0	.	.	0	82.05																LB	Brun
3	Skrab	1536	3	1	1	1	2	1	0	82.05																LB	Brun
3	Skrab	1737	3	1	1	2	2	1	0	82.05																LB	Brun
3	Skrab	1759	2	1	1	1	2	1	0	82.05																LB	Brun
3	Skrab	1880	3	2	2	0	.	.	0	82.05																LB	Brun
3	Skrab	2056	3	1	1	1	2	1	0	82.05																LB	Brun
3	Skrab	1576	2	1	1	4	2	1	0	82.05																LB	Brun
3	Skrab	1894	3	1	1	4	2	1	0	82.05																LB	Brun
3	Skrab	1617	2	1	1	4	2	1	0	82.05																LB	Brun
3	Skrab	1629	3	1	1	2	2	1	0	82.05																LB	Brun
3	Skrab	1830	3	1	1	4	2	1	0	82.05																LB	Brun
3	Skrab	1923	2	1	1	1	1	1	0	82.05																LB	Brun
3	Skrab	1831	2	1	1	4	½	1	0	82.05																LB	Brun
3	Skrab	1786	3	2	2	0	.	.	0	82.05																LB	Brun
3	Skrab	1844	3	1	1	2	2	1	0	82.05																LB	Brun
3	Skrab	1672	3	1	1	4	2	1	0	82.05																LB	Brun
3	Skrab	1905	3	1	1	2	2	1	0	82.05																LB	Brun
3	Skrab	2278	3	2	2	0	.	.	0	82.05																LB	Brun
3	Skrab	1889	3	2	2	0	.	.	0	82.05																LB	Brun
3	Skrab	2169	3	1		4	2	1	0	82.05																LB	Brun
3	Skrab	1695	3	1		1	2	1	0	82.05																LB	Brun
3	Skrab	2059	3	1		4	2	1	0	82.05																LB	Brun
3	Skrab	1584	3	2	2	0	.	.	0	82.05																LB	Brun
3	Skrab	1708	1	2	1	2	2	1	0	82.05																LB	Brun
3	Skrab	1951	3	1	1	2	2	1	0	82.05																LB	Brun
3	Skrab	1535	3	1	1	3	2	1	0	82.05																LB	Brun
3	Skrab	1814	3	1	1	2	2	1	0	82.05																LB	Brun
3	Skrab	2198	3	1	1	3	2	1	0	82.05																LB	Brun
3	Skrab	1832	3	1	1	3	2	1	0	82.05																LB	Brun
3	Skrab	1790	3	1	1	4	2	1	0	82.05																LB	Brun
3	Skrab	1550	3	1	1	3	2	1	0	82.05																LB	Brun
3	Skrab	1574	3	1	1	4	2	1	0	82.05																LB	Brun
3	Skrab	1951	3	1	1	4	2	1	0	82.05																LB	Brun
4	Økologisk	1990	1	1	1	4	2	1	0	88.24																Bovan Brown	Brun
4	Økologisk	1991	3	1	1	4	2	1	0	88.24																Bovan Brown	Brun
4	Økologisk	2015	1	1	1	4	2	1	0	88.24																Bovan Brown	Brun
4	Økologisk	2239		1	1	3	2	1	0	88.24																Bovan Brown	Brun
4	Økologisk	1913	2	1	1	2	2	1	0	88.24																Bovan Brown	Brun
4	Økologisk	1697	3	1	1	1	2	1	0	88.24																Bovan Brown	Brun
4	Økologisk	1822	2	1	1	4	2	1	0	88.24																Bovan Brown	Brun
4	Økologisk	2054	3	1	1	2	2	1	0	88.24																Bovan Brown	Brun
4	Økologisk	2131	3	1	1	2	2	1	0	88.24																Bovan Brown	Brun
4	Økologisk	1858	3	1	1	1	1	1	0	88.24																Bovan Brown	Brun
4	Økologisk	2267	3	1	1	4	2	1	0	88.24																Bovan Brown	Brun
4	Økologisk	2110	3	2	2	0	.	.	0	88.24																Bovan Brown	Brun
4	Økologisk	1921	3	1	1	4	2	1	0	88.24																Bovan Brown	Brun
4	Økologisk	1902	2	1	1	2	2	1	0	88.24																Bovan Brown	Brun
4	Økologisk	1993	2	1	1	1	2	1	0	88.24																Bovan Brown	Brun
4	Økologisk	1767	3	2	1	1	2	1	0	88.24																Bovan Brown	Brun
4	Økologisk	1897	3	1	2	0	.	.	0	88.24																Bovan Brown	Brun
4	Økologisk	1974	1	1	1	4	2	1	0	88.24																Bovan Brown	Brun
4	Økologisk	2111	1	1	1	4	2	1	0	88.24																Bovan Brown	Brun
4	Økologisk	1815	3	2	1	4	2	1	0	88.24																Bovan Brown	Brun
4	Økologisk	1687	2	1	1	4	2	1	0	88.24																Bovan Brown	Brun
4	Økologisk	1984	3	1	1	4	2	1	0	88.24																Bovan Brown	Brun
4	Økologisk	2231	3	1	1	2	2	1	0	88.24																Bovan Brown	Brun
4	Økologisk	1809	3	1	1	1	2	1	0	88.24																Bovan Brown	Brun
4	Økologisk	1863	3	1	1	4	2	1	0	88.24																Bovan Brown	Brun
4	Økologisk	1965	3	1	1	1	2	2	0	88.24																Bovan Brown	Brun
4	Økologisk	1843	3	1	1	4	2	1	0	88.24																Bovan Brown	Brun
4	Økologisk	1812	2	1	1	4	2	1	0	88.24																Bovan Brown	Brun
4	Økologisk	2081	3	1	1	4	2	1	0	88.24																Bovan Brown	Brun
4	Økologisk	1858	3	2	2	0	.	.	0	88.24																Bovan Brown	Brun
4	Økologisk	1736	2	2	2	0	.	.	0	88.24																Bovan Brown	Brun
4	Økologisk	1953	2	1	1	1	2	1	0	88.24																Bovan Brown	Brun
4	Økologisk	1924	2	1	1	2	2	1	0	88.24																Bovan Brown	Brun
4	Økologisk	1711	3	2	2	0	.	.	0	88.24																Bovan Brown	Brun
4	Økologisk	2113	3	1	1	4	2	1	0	88.24																Bovan Brown	Brun
4	Økologisk	1743	1	1	1	3	2	1	0	88.24																Bovan Brown	Brun
4	Økologisk	1597	2	1	1	4	2	1	0	88.24																Bovan Brown	Brun
4	Økologisk	2113	3	1	1	4	2	1	0	88.24																Bovan Brown	Brun
4	Økologisk	1763	2	1	1	4	2	1	0	88.24																Bovan Brown	Brun
4	Økologisk	1817	1	1	1	4	2	1	0	88.24																Bovan Brown	Brun
4	Økologisk	2103	3	1	1	1	2	1	0	88.24																Bovan Brown	Brun
4	Økologisk	2018	3	1	1	1	2	1	0	88.24																Bovan Brown	Brun
4	Økologisk	2143	3	2	2	0	.	.	0	88.24																Bovan Brown	Brun
4	Økologisk	2345	1	1	1	2	3	1	0	88.24																Bovan Brown	Brun
4	Økologisk	2029	1	1	1	4	2	1	0	88.24																Bovan Brown	Brun
4	Økologisk	1899	3	1	1	4	2	1	0	88.24																Bovan Brown	Brun
4	Økologisk	1935	3	1	1	4	2	1	0	88.24																Bovan Brown	Brun
4	Økologisk	1853	2	1	1	4	2	1	0	88.24																Bovan Brown	Brun
4	Økologisk	1756	3	1	1	4	2	1	0	88.24																Bovan Brown	Brun
4	Økologisk	1950	3	1	1	1	2	1	0	88.24																Bovan Brown	Brun
4	Økologisk	2190	3	1	1	2	2	1	0	88.24																Bovan Brown	Brun
4	Økologisk	1910	3	1	1	1	2	1	0	88.24																Bovan Brown	Brun
4	Økologisk	2011	3	1	1	4	2	1	0	88.24																Bovan Brown	Brun
4	Økologisk	1855	2	1	1	2	2	1	0	88.24																Bovan Brown	Brun
4	Økologisk	1877	2	1	1	1	2	1	0	88.24																Bovan Brown	Brun
4	Økologisk	1910	3	1	1	4	2	1	0	88.24																Bovan Brown	Brun
4	Økologisk	2005	2	1	1	4	2	1	0	88.24																Bovan Brown	Brun
4	Økologisk	1343	3	1	2	0	.	.	0	88.24																Bovan Brown	Brun
4	Økologisk	2015	3	1	1	1	2	1	0	88.24																Bovan Brown	Brun
4	Økologisk	2040	2	1	1	1	2	1	0	88.24																Bovan Brown	Brun
4	Økologisk	2150	3	1	1	2	2	1	0	88.24																Bovan Brown	Brun
4	Økologisk	1996	2	2	2	0	.	.	0	88.24																Bovan Brown	Brun
4	Økologisk	1928	1	1	1	2	2	1	0	88.24																Bovan Brown	Brun
4	Økologisk	1811	1	1	1	4	2	1	0	88.24																Bovan Brown	Brun
4	Økologisk	1916	2	1	1	4	2	1	0	88.24																Bovan Brown	Brun
4	Økologisk	1969	2	1	1	4	3	1	0	88.24																Bovan Brown	Brun
4	Økologisk	1875	3	1	1	4	2	1	0	88.24																Bovan Brown	Brun
4	Økologisk	2155	3	1	1	4	2	1	0	88.24																Bovan Brown	Brun
4	Økologisk	2077	3	1	1	4	2	1	0	88.24																Bovan Brown	Brun
4	Økologisk	2081	3	1	1	4	2	1	0	88.24																Bovan Brown	Brun
4	Økologisk	1952	1	1	1	4	2	1	0	88.24																Bovan Brown	Brun
4	Økologisk	1832	1	1	1	4	2	1	0	88.24																Bovan Brown	Brun
4	Økologisk	1829	3	1	1	4	2	1	0	88.24																Bovan Brown	Brun
4	Økologisk	1920	3	1		4	2	1	0	88.24																Bovan Brown	Brun
4	Økologisk	1610	3	2	2	0	.	1	0	88.24																Bovan Brown	Brun
4	Økologisk	2367	3	1	1	1	2	.	0	88.24																Bovan Brown	Brun
4	Økologisk	2042	1	1	1	2	2	1	0	88.24																Bovan Brown	Brun
4	Økologisk	1667	3	2	2	0	.	1	0	88.24																Bovan Brown	Brun
4	Økologisk	1824	3	1	1	1	2	1	0	88.24																Bovan Brown	Brun
4	Økologisk	3083	3	2	2	0	.	.	0	88.24																Bovan Brown	Brun
4	Økologisk	1969	3	1	1	4	2	1	0	88.24																Bovan Brown	Brun
4	Økologisk	1948	3	1	1	4	2	1	0	88.24																Bovan Brown	Brun
4	Økologisk	1900	3	1	1	4	2	1	0	88.24																Bovan Brown	Brun
4	Økologisk	2105	3	2	2	0	.	.	0	88.24																Bovan Brown	Brun
4	Økologisk	1962	3	1	1	4	2	1	0	88.24																Bovan Brown	Brun
4	Økologisk	1811	1	1	1	4	2	1	0	88.24																Bovan Brown	Brun
4	Økologisk	1684	3	1	1	1	2	1	0	88.24																Bovan Brown	Brun
4	Økologisk	1957	3	1	1	4	2	1	0	88.24																Bovan Brown	Brun
4	Økologisk	1869	3	1	1	2	2	1	0	88.24																Bovan Brown	Brun
4	Økologisk	1894	1	1	1	4	2	1	0	88.24																Bovan Brown	Brun
4	Økologisk	1848	3	1	1	4	2	1	0	88.24																Bovan Brown	Brun
4	Økologisk	1687	2	1	1	4	2	1	0	88.24																Bovan Brown	Brun
4	Økologisk	1994	1	1	1	3	2	1+2	0	88.24																Bovan Brown	Brun
4	Økologisk	1771	3	2	2	0	.	.	0	88.24																Bovan Brown	Brun
4	Økologisk	1975	3	1	1	3	2	1	0	88.24																Bovan Brown	Brun
4	Økologisk	1955	2	1	1	4	2	1	0	88.24																Bovan Brown	Brun
4	Økologisk	1766	3	1	1	4	2	1	0	88.24																Bovan Brown	Brun
4	Økologisk	2253	3	1	1	3	2	1	0	88.24																Bovan Brown	Brun
4	Økologisk	1949	3	1	1	4	2	1	0	88.24																Bovan Brown	Brun
4	Økologisk	1747	3	1	1	2	2	1	0	88.24																Bovan Brown	Brun
4	Økologisk	2019	3	1	1	4	2	1	0	88.24																Bovan Brown	Brun
4	Økologisk	1820	3	1	1	4	2	1	0	88.24																Bovan Brown	Brun
4	Økologisk	1654	2	1	1	4	2	1	0	88.24																Bovan Brown	Brun
4	Økologisk	1804	3	1	1	4	3	1	0	88.24																Bovan Brown	Brun
4	Økologisk	1868	3	1	1	4	2	1	0	88.24																Bovan Brown	Brun
4	Økologisk	2012	3	1	1	3	2	1	0	88.24																Bovan Brown	Brun
4	Økologisk	2004	3	1	1	1	1	1	0	88.24																Bovan Brown	Brun
4	Økologisk	2110	3	1	1	4	2	1	0	88.24																Bovan Brown	Brun
4	Økologisk	1764	2	2	2	0	.	.	0	88.24																Bovan Brown	Brun
4	Økologisk	2212	3	1	1	4	2	1	0	88.24																Bovan Brown	Brun
4	Økologisk	2017	2	1	1	2	2	1	0	88.24																Bovan Brown	Brun
4	Økologisk	2076	3	1	1	4	2	1	0	88.24																Bovan Brown	Brun
4	Økologisk	1924	3	1	1	4	2	1	0	88.24																Bovan Brown	Brun
4	Økologisk	1904	3	1	1	4	2	1	0	88.24																Bovan Brown	Brun
4	Økologisk	1944	1	1	1	4	2	1	0	88.24																Bovan Brown	Brun
4	Økologisk	2005	3	1	1	4	2	1	0	88.24																Bovan Brown	Brun
4	Økologisk	2043	3	1	1	2	2	1	0	88.24																Bovan Brown	Brun
4	Økologisk	2158	2	1	1	4	2	1	0	88.24																Bovan Brown	Brun
4	Økologisk	2152	3	1	1	4	2	1	0	88.24																Bovan Brown	Brun
4	Økologisk	2018	3	1	1	4	2	1	0	88.24																Bovan Brown	Brun
5	Skrab	1480	1	1	1	3	2	1	0	90.27	21	52.5	47	31	97.2	60.3	77	79	65.9	95.6	62.9	93.5	63	85	65	LSL CLASSIC (LSL C)	Hvid
5	Skrab	1511	3	1	1	2	2	1	0	90.27	21	52.5	47	31	97.2	60.3	77	79	65.9	95.6	62.9	93.5	63	85	65	LSL CLASSIC (LSL C)	Hvid
5	Skrab	1718	3	1	1	1	2	1	0	90.27	21	52.5	47	31	97.2	60.3	77	79	65.9	95.6	62.9	93.5	63	85	65	LSL CLASSIC (LSL C)	Hvid
5	Skrab	1588	3	1	1	2	2	1	0	90.27	21	52.5	47	31	97.2	60.3	77	79	65.9	95.6	62.9	93.5	63	85	65	LSL CLASSIC (LSL C)	Hvid
5	Skrab	1542	2	1	1	4	2	1	0	90.27	21	52.5	47	31	97.2	60.3	77	79	65.9	95.6	62.9	93.5	63	85	65	LSL CLASSIC (LSL C)	Hvid
5	Skrab	1498	3	1	1	4	2	1	0	90.27	21	52.5	47	31	97.2	60.3	77	79	65.9	95.6	62.9	93.5	63	85	65	LSL CLASSIC (LSL C)	Hvid
5	Skrab	1717	3	1	1	1	2	1	0	90.27	21	52.5	47	31	97.2	60.3	77	79	65.9	95.6	62.9	93.5	63	85	65	LSL CLASSIC (LSL C)	Hvid
5	Skrab	1780	3	1	1	3	2	1	0	90.27	21	52.5	47	31	97.2	60.3	77	79	65.9	95.6	62.9	93.5	63	85	65	LSL CLASSIC (LSL C)	Hvid
5	Skrab	1506	3	1	1	1	2	1	0	90.27	21	52.5	47	31	97.2	60.3	77	79	65.9	95.6	62.9	93.5	63	85	65	LSL CLASSIC (LSL C)	Hvid
5	Skrab	1715	3	1	1	4	2	1	0	90.27	21	52.5	47	31	97.2	60.3	77	79	65.9	95.6	62.9	93.5	63	85	65	LSL CLASSIC (LSL C)	Hvid
5	Skrab	1604	1	1	1	2	2	1	0	90.27	21	52.5	47	31	97.2	60.3	77	79	65.9	95.6	62.9	93.5	63	85	65	LSL CLASSIC (LSL C)	Hvid
5	Skrab	1465	3	1	1	1	2	1	0	90.27	21	52.5	47	31	97.2	60.3	77	79	65.9	95.6	62.9	93.5	63	85	65	LSL CLASSIC (LSL C)	Hvid
5	Skrab	1438	3	2	2	0	.	.	0	90.27	21	52.5	47	31	97.2	60.3	77	79	65.9	95.6	62.9	93.5	63	85	65	LSL CLASSIC (LSL C)	Hvid
5	Skrab	1597	3	1		2	.	.	0	90.27	21	52.5	47	31	97.2	60.3	77	79	65.9	95.6	62.9	93.5	63	85	65	LSL CLASSIC (LSL C)	Hvid
5	Skrab	1527	3	1	1	4	2	1	0	90.27	21	52.5	47	31	97.2	60.3	77	79	65.9	95.6	62.9	93.5	63	85	65	LSL CLASSIC (LSL C)	Hvid
5	Skrab	1514	3	1	1	4	2	1	0	90.27	21	52.5	47	31	97.2	60.3	77	79	65.9	95.6	62.9	93.5	63	85	65	LSL CLASSIC (LSL C)	Hvid
5	Skrab	1505	2	1	1	4	2	1	0	90.27	21	52.5	47	31	97.2	60.3	77	79	65.9	95.6	62.9	93.5	63	85	65	LSL CLASSIC (LSL C)	Hvid
5	Skrab	1500	3	1	1	2	2	1	0	90.27	21	52.5	47	31	97.2	60.3	77	79	65.9	95.6	62.9	93.5	63	85	65	LSL CLASSIC (LSL C)	Hvid
5	Skrab	1588	1	1	1	4	2	1+2	0	90.27	21	52.5	47	31	97.2	60.3	77	79	65.9	95.6	62.9	93.5	63	85	65	LSL CLASSIC (LSL C)	Hvid
5	Skrab	1797	3	1	1	2	.	.	0	90.27	21	52.5	47	31	97.2	60.3	77	79	65.9	95.6	62.9	93.5	63	85	65	LSL CLASSIC (LSL C)	Hvid
5	Skrab	1568	3	1	1	1	2	1	0	90.27	21	52.5	47	31	97.2	60.3	77	79	65.9	95.6	62.9	93.5	63	85	65	LSL CLASSIC (LSL C)	Hvid
5	Skrab	1582	3	1	1	1	2	1	0	90.27	21	52.5	47	31	97.2	60.3	77	79	65.9	95.6	62.9	93.5	63	85	65	LSL CLASSIC (LSL C)	Hvid
5	Skrab	1626	2	1	1	4	2	1	0	90.27	21	52.5	47	31	97.2	60.3	77	79	65.9	95.6	62.9	93.5	63	85	65	LSL CLASSIC (LSL C)	Hvid
5	Skrab	1488	3	1	1	1	2	1	0	90.27	21	52.5	47	31	97.2	60.3	77	79	65.9	95.6	62.9	93.5	63	85	65	LSL CLASSIC (LSL C)	Hvid
5	Skrab	1579	3	1	1	3	2	1	0	90.27	21	52.5	47	31	97.2	60.3	77	79	65.9	95.6	62.9	93.5	63	85	65	LSL CLASSIC (LSL C)	Hvid
5	Skrab	1336	3	1	1	1	2	1	0	90.27	21	52.5	47	31	97.2	60.3	77	79	65.9	95.6	62.9	93.5	63	85	65	LSL CLASSIC (LSL C)	Hvid
5	Skrab	1529	3	2	1	1	2	1	0	90.27	21	52.5	47	31	97.2	60.3	77	79	65.9	95.6	62.9	93.5	63	85	65	LSL CLASSIC (LSL C)	Hvid
5	Skrab	1434	3	1	1	4	2	1	0	90.27	21	52.5	47	31	97.2	60.3	77	79	65.9	95.6	62.9	93.5	63	85	65	LSL CLASSIC (LSL C)	Hvid
5	Skrab	1327	3	2	2	0	.	.	0	90.27	21	52.5	47	31	97.2	60.3	77	79	65.9	95.6	62.9	93.5	63	85	65	LSL CLASSIC (LSL C)	Hvid
5	Skrab	1512	1	1	1	4	2	1+2	0	90.27	21	52.5	47	31	97.2	60.3	77	79	65.9	95.6	62.9	93.5	63	85	65	LSL CLASSIC (LSL C)	Hvid
5	Skrab	1368	2	1	1	2	1	1	0	90.27	21	52.5	47	31	97.2	60.3	77	79	65.9	95.6	62.9	93.5	63	85	65	LSL CLASSIC (LSL C)	Hvid
5	Skrab	1556	3	1	1	3	2	1	0	90.27	21	52.5	47	31	97.2	60.3	77	79	65.9	95.6	62.9	93.5	63	85	65	LSL CLASSIC (LSL C)	Hvid
5	Skrab	1588	3	2	2	0	.	.	0	90.27	21	52.5	47	31	97.2	60.3	77	79	65.9	95.6	62.9	93.5	63	85	65	LSL CLASSIC (LSL C)	Hvid
5	Skrab	1508	2	1	1	4	2	1	0	90.27	21	52.5	47	31	97.2	60.3	77	79	65.9	95.6	62.9	93.5	63	85	65	LSL CLASSIC (LSL C)	Hvid
5	Skrab	1336	1	1	1	2	2	1	0	90.27	21	52.5	47	31	97.2	60.3	77	79	65.9	95.6	62.9	93.5	63	85	65	LSL CLASSIC (LSL C)	Hvid
5	Skrab	1440	3	1	1	4	2	1	0	90.27	21	52.5	47	31	97.2	60.3	77	79	65.9	95.6	62.9	93.5	63	85	65	LSL CLASSIC (LSL C)	Hvid
5	Skrab	1715	3	2	2	0	.	1	0	90.27	21	52.5	47	31	97.2	60.3	77	79	65.9	95.6	62.9	93.5	63	85	65	LSL CLASSIC (LSL C)	Hvid
5	Skrab	1703	3	1	1	4	1	1	0	90.27	21	52.5	47	31	97.2	60.3	77	79	65.9	95.6	62.9	93.5	63	85	65	LSL CLASSIC (LSL C)	Hvid
5	Skrab	1696	3	1	1	1	1	1	0	90.27	21	52.5	47	31	97.2	60.3	77	79	65.9	95.6	62.9	93.5	63	85	65	LSL CLASSIC (LSL C)	Hvid
5	Skrab	1640	3	1	1	1	2	1	0	90.27	21	52.5	47	31	97.2	60.3	77	79	65.9	95.6	62.9	93.5	63	85	65	LSL CLASSIC (LSL C)	Hvid
5	Skrab	1430	3	1	1	4	2	1	0	90.27	21	52.5	47	31	97.2	60.3	77	79	65.9	95.6	62.9	93.5	63	85	65	LSL CLASSIC (LSL C)	Hvid
5	Skrab	1399	3	1	1	3	2	1	0	90.27	21	52.5	47	31	97.2	60.3	77	79	65.9	95.6	62.9	93.5	63	85	65	LSL CLASSIC (LSL C)	Hvid
5	Skrab	1659	3	1	1	1	2	1	0	90.27	21	52.5	47	31	97.2	60.3	77	79	65.9	95.6	62.9	93.5	63	85	65	LSL CLASSIC (LSL C)	Hvid
5	Skrab	1681	3	1	1	2	2	1	0	90.27	21	52.5	47	31	97.2	60.3	77	79	65.9	95.6	62.9	93.5	63	85	65	LSL CLASSIC (LSL C)	Hvid
5	Skrab	1505	2	1	1	2	2	1	0	90.27	21	52.5	47	31	97.2	60.3	77	79	65.9	95.6	62.9	93.5	63	85	65	LSL CLASSIC (LSL C)	Hvid
5	Skrab	1569	3	1	1	4	2	1	0	90.27	21	52.5	47	31	97.2	60.3	77	79	65.9	95.6	62.9	93.5	63	85	65	LSL CLASSIC (LSL C)	Hvid
5	Skrab	1638	3	1	1	2	2	1	0	90.27	21	52.5	47	31	97.2	60.3	77	79	65.9	95.6	62.9	93.5	63	85	65	LSL CLASSIC (LSL C)	Hvid
5	Skrab	1654	3	1	1	3	2	1	0	90.27	21	52.5	47	31	97.2	60.3	77	79	65.9	95.6	62.9	93.5	63	85	65	LSL CLASSIC (LSL C)	Hvid
5	Skrab	1572	3	1	1	2	2	1	0	90.27	21	52.5	47	31	97.2	60.3	77	79	65.9	95.6	62.9	93.5	63	85	65	LSL CLASSIC (LSL C)	Hvid
5	Skrab	1588	3	1	1	2	2	1	0	90.27	21	52.5	47	31	97.2	60.3	77	79	65.9	95.6	62.9	93.5	63	85	65	LSL CLASSIC (LSL C)	Hvid
5	Skrab	1801	3	1	1	2	2	1	0	90.27	21	52.5	47	31	97.2	60.3	77	79	65.9	95.6	62.9	93.5	63	85	65	LSL CLASSIC (LSL C)	Hvid
5	Skrab	890	3	2	2	0	.	.	0	90.27	21	52.5	47	31	97.2	60.3	77	79	65.9	95.6	62.9	93.5	63	85	65	LSL CLASSIC (LSL C)	Hvid
5	Skrab	1397	3	1	1	3	2	1	0	90.27	21	52.5	47	31	97.2	60.3	77	79	65.9	95.6	62.9	93.5	63	85	65	LSL CLASSIC (LSL C)	Hvid
5	Skrab	1454	3	2	1	1	2	1	0	90.27	21	52.5	47	31	97.2	60.3	77	79	65.9	95.6	62.9	93.5	63	85	65	LSL CLASSIC (LSL C)	Hvid
5	Skrab	1692	3	1	1	4	2	1	0	90.27	21	52.5	47	31	97.2	60.3	77	79	65.9	95.6	62.9	93.5	63	85	65	LSL CLASSIC (LSL C)	Hvid
5	Skrab	1745	3	1	1	1	2	1	0	90.27	21	52.5	47	31	97.2	60.3	77	79	65.9	95.6	62.9	93.5	63	85	65	LSL CLASSIC (LSL C)	Hvid
5	Skrab	1430	3	1	1	1	2	1	0	90.27	21	52.5	47	31	97.2	60.3	77	79	65.9	95.6	62.9	93.5	63	85	65	LSL CLASSIC (LSL C)	Hvid
5	Skrab	1525	2	1	1	3	2	1	0	90.27	21	52.5	47	31	97.2	60.3	77	79	65.9	95.6	62.9	93.5	63	85	65	LSL CLASSIC (LSL C)	Hvid
5	Skrab	1628	2	1	1	2	2	1	0	90.27	21	52.5	47	31	97.2	60.3	77	79	65.9	95.6	62.9	93.5	63	85	65	LSL CLASSIC (LSL C)	Hvid
5	Skrab	1511	3	1	1	4	2	1	0	90.27	21	52.5	47	31	97.2	60.3	77	79	65.9	95.6	62.9	93.5	63	85	65	LSL CLASSIC (LSL C)	Hvid
5	Skrab	1615	3	1	1	2	2	1	0	90.27	21	52.5	47	31	97.2	60.3	77	79	65.9	95.6	62.9	93.5	63	85	65	LSL CLASSIC (LSL C)	Hvid
5	Skrab	1447	1	1	1	3	2	1	0	90.27	21	52.5	47	31	97.2	60.3	77	79	65.9	95.6	62.9	93.5	63	85	65	LSL CLASSIC (LSL C)	Hvid
5	Skrab	1337	3	1	1	1	2	1	0	90.27	21	52.5	47	31	97.2	60.3	77	79	65.9	95.6	62.9	93.5	63	85	65	LSL CLASSIC (LSL C)	Hvid
5	Skrab	1391	1	1	1	1	2	.	0	90.27	21	52.5	47	31	97.2	60.3	77	79	65.9	95.6	62.9	93.5	63	85	65	LSL CLASSIC (LSL C)	Hvid
5	Skrab	1703	3	1	1	1	2	1	0	90.27	21	52.5	47	31	97.2	60.3	77	79	65.9	95.6	62.9	93.5	63	85	65	LSL CLASSIC (LSL C)	Hvid
5	Skrab	1626	2	1	1	3	2	1	0	90.27	21	52.5	47	31	97.2	60.3	77	79	65.9	95.6	62.9	93.5	63	85	65	LSL CLASSIC (LSL C)	Hvid
5	Skrab	1581	3	1	1	2	2	1	0	90.27	21	52.5	47	31	97.2	60.3	77	79	65.9	95.6	62.9	93.5	63	85	65	LSL CLASSIC (LSL C)	Hvid
5	Skrab	1509	3	2	1	2	2	1	0	90.27	21	52.5	47	31	97.2	60.3	77	79	65.9	95.6	62.9	93.5	63	85	65	LSL CLASSIC (LSL C)	Hvid
5	Skrab	1859	3	1	1	3	2	1	0	90.27	21	52.5	47	31	97.2	60.3	77	79	65.9	95.6	62.9	93.5	63	85	65	LSL CLASSIC (LSL C)	Hvid
5	Skrab	1446	3	1	1	4	2	1	0	90.27	21	52.5	47	31	97.2	60.3	77	79	65.9	95.6	62.9	93.5	63	85	65	LSL CLASSIC (LSL C)	Hvid
5	Skrab	1454	3	1	1	2	2	1	0	90.27	21	52.5	47	31	97.2	60.3	77	79	65.9	95.6	62.9	93.5	63	85	65	LSL CLASSIC (LSL C)	Hvid
5	Skrab	1344	3	1	1	2	2	1	0	90.27	21	52.5	47	31	97.2	60.3	77	79	65.9	95.6	62.9	93.5	63	85	65	LSL CLASSIC (LSL C)	Hvid
5	Skrab	1456	1	1	1	4	2	1+2	0	90.27	21	52.5	47	31	97.2	60.3	77	79	65.9	95.6	62.9	93.5	63	85	65	LSL CLASSIC (LSL C)	Hvid
5	Skrab	1497	3	1	1	1	2	1	0	90.27	21	52.5	47	31	97.2	60.3	77	79	65.9	95.6	62.9	93.5	63	85	65	LSL CLASSIC (LSL C)	Hvid
5	Skrab	1653	3	1	1	4	2	1	0	90.27	21	52.5	47	31	97.2	60.3	77	79	65.9	95.6	62.9	93.5	63	85	65	LSL CLASSIC (LSL C)	Hvid
5	Skrab	1593	3	1	1	4	2	1	0	90.27	21	52.5	47	31	97.2	60.3	77	79	65.9	95.6	62.9	93.5	63	85	65	LSL CLASSIC (LSL C)	Hvid
5	Skrab	1472	3	2	2	0	.	.	0	90.27	21	52.5	47	31	97.2	60.3	77	79	65.9	95.6	62.9	93.5	63	85	65	LSL CLASSIC (LSL C)	Hvid
5	Skrab	1525	1	1	1	3	2	1	0	90.27	21	52.5	47	31	97.2	60.3	77	79	65.9	95.6	62.9	93.5	63	85	65	LSL CLASSIC (LSL C)	Hvid
5	Skrab	1522	3	1	1	2	2	1	0	90.27	21	52.5	47	31	97.2	60.3	77	79	65.9	95.6	62.9	93.5	63	85	65	LSL CLASSIC (LSL C)	Hvid
5	Skrab	1594	1	1	1	4	2	1	0	90.27	21	52.5	47	31	97.2	60.3	77	79	65.9	95.6	62.9	93.5	63	85	65	LSL CLASSIC (LSL C)	Hvid
5	Skrab	1393	3	2	2	0	.	.	0	90.27	21	52.5	47	31	97.2	60.3	77	79	65.9	95.6	62.9	93.5	63	85	65	LSL CLASSIC (LSL C)	Hvid
5	Skrab	1244	3	1	1	4	2	1	0	90.27	21	52.5	47	31	97.2	60.3	77	79	65.9	95.6	62.9	93.5	63	85	65	LSL CLASSIC (LSL C)	Hvid
5	Skrab	1102	3	2	2	0	.	.	0	90.27	21	52.5	47	31	97.2	60.3	77	79	65.9	95.6	62.9	93.5	63	85	65	LSL CLASSIC (LSL C)	Hvid
5	Skrab	1416	3	2	1	4	3	1	0	90.27	21	52.5	47	31	97.2	60.3	77	79	65.9	95.6	62.9	93.5	63	85	65	LSL CLASSIC (LSL C)	Hvid
5	Skrab	1441	3	1	1	2	2	1	0	90.27	21	52.5	47	31	97.2	60.3	77	79	65.9	95.6	62.9	93.5	63	85	65	LSL CLASSIC (LSL C)	Hvid
5	Skrab	1492	2	1	1	3	3	1	0	90.27	21	52.5	47	31	97.2	60.3	77	79	65.9	95.6	62.9	93.5	63	85	65	LSL CLASSIC (LSL C)	Hvid
5	Skrab	1462	3	1	1	2	2	1	0	90.27	21	52.5	47	31	97.2	60.3	77	79	65.9	95.6	62.9	93.5	63	85	65	LSL CLASSIC (LSL C)	Hvid
5	Skrab	1804	3	1	1	4	2	1	0	90.27	21	52.5	47	31	97.2	60.3	77	79	65.9	95.6	62.9	93.5	63	85	65	LSL CLASSIC (LSL C)	Hvid
5	Skrab	1481	3	1	1	4	2	1	0	90.27	21	52.5	47	31	97.2	60.3	77	79	65.9	95.6	62.9	93.5	63	85	65	LSL CLASSIC (LSL C)	Hvid
5	Skrab	1766	3	1	1	4	2	1	0	90.27	21	52.5	47	31	97.2	60.3	77	79	65.9	95.6	62.9	93.5	63	85	65	LSL CLASSIC (LSL C)	Hvid
5	Skrab	1645	3	1	1	2	2	1	0	90.27	21	52.5	47	31	97.2	60.3	77	79	65.9	95.6	62.9	93.5	63	85	65	LSL CLASSIC (LSL C)	Hvid
5	Skrab	1544	2	1	1	2	2	1	0	90.27	21	52.5	47	31	97.2	60.3	77	79	65.9	95.6	62.9	93.5	63	85	65	LSL CLASSIC (LSL C)	Hvid
5	Skrab	1404	1	1	1	1	2	1	0	90.27	21	52.5	47	31	97.2	60.3	77	79	65.9	95.6	62.9	93.5	63	85	65	LSL CLASSIC (LSL C)	Hvid
5	Skrab	1365	3	1	1	3	2	1	0	90.27	21	52.5	47	31	97.2	60.3	77	79	65.9	95.6	62.9	93.5	63	85	65	LSL CLASSIC (LSL C)	Hvid
5	Skrab	1496	3	2	1	2	2	1	0	90.27	21	52.5	47	31	97.2	60.3	77	79	65.9	95.6	62.9	93.5	63	85	65	LSL CLASSIC (LSL C)	Hvid
5	Skrab	1541	3	1	1	2	2	1	0	90.27	21	52.5	47	31	97.2	60.3	77	79	65.9	95.6	62.9	93.5	63	85	65	LSL CLASSIC (LSL C)	Hvid
5	Skrab	1396	3	1	1	4	2	1	0	90.27	21	52.5	47	31	97.2	60.3	77	79	65.9	95.6	62.9	93.5	63	85	65	LSL CLASSIC (LSL C)	Hvid
5	Skrab	1579	2	1	1	1	2	1	0	90.27	21	52.5	47	31	97.2	60.3	77	79	65.9	95.6	62.9	93.5	63	85	65	LSL CLASSIC (LSL C)	Hvid
5	Skrab	1554	3	1	1	2	2	1	0	90.27	21	52.5	47	31	97.2	60.3	77	79	65.9	95.6	62.9	93.5	63	85	65	LSL CLASSIC (LSL C)	Hvid
5	Skrab	1637	3	2	1	2	2	1	0	90.27	21	52.5	47	31	97.2	60.3	77	79	65.9	95.6	62.9	93.5	63	85	65	LSL CLASSIC (LSL C)	Hvid
5	Skrab	1516	3	2	2	0	.	.	0	90.27	21	52.5	47	31	97.2	60.3	77	79	65.9	95.6	62.9	93.5	63	85	65	LSL CLASSIC (LSL C)	Hvid
5	Skrab	1352	3	2	1	1	2	1	0	90.27	21	52.5	47	31	97.2	60.3	77	79	65.9	95.6	62.9	93.5	63	85	65	LSL CLASSIC (LSL C)	Hvid
5	Skrab	1568	3	2	1	1	1	1	0	90.27	21	52.5	47	31	97.2	60.3	77	79	65.9	95.6	62.9	93.5	63	85	65	LSL CLASSIC (LSL C)	Hvid
5	Skrab	1342	3	1	1	2	2	1	0	90.27	21	52.5	47	31	97.2	60.3	77	79	65.9	95.6	62.9	93.5	63	85	65	LSL CLASSIC (LSL C)	Hvid
5	Skrab	1427	2		1	2	2	1	0	90.27	21	52.5	47	31	97.2	60.3	77	79	65.9	95.6	62.9	93.5	63	85	65	LSL CLASSIC (LSL C)	Hvid
5	Skrab	1411	1	1	1	4	2	1	0	90.27	21	52.5	47	31	97.2	60.3	77	79	65.9	95.6	62.9	93.5	63	85	65	LSL CLASSIC (LSL C)	Hvid
5	Skrab	1507	3	1	1	3	2	1	0	90.27	21	52.5	47	31	97.2	60.3	77	79	65.9	95.6	62.9	93.5	63	85	65	LSL CLASSIC (LSL C)	Hvid
5	Skrab	1395	3	2	2	0	.	.	0	90.27	21	52.5	47	31	97.2	60.3	77	79	65.9	95.6	62.9	93.5	63	85	65	LSL CLASSIC (LSL C)	Hvid
5	Skrab	1485	2	1		1	2	1	0	90.27	21	52.5	47	31	97.2	60.3	77	79	65.9	95.6	62.9	93.5	63	85	65	LSL CLASSIC (LSL C)	Hvid
5	Skrab	1513	3	1	1	3	2	1	0	90.27	21	52.5	47	31	97.2	60.3	77	79	65.9	95.6	62.9	93.5	63	85	65	LSL CLASSIC (LSL C)	Hvid
5	Skrab	1581	3	1	1	2	2	1	0	90.27	21	52.5	47	31	97.2	60.3	77	79	65.9	95.6	62.9	93.5	63	85	65	LSL CLASSIC (LSL C)	Hvid
5	Skrab	1470	3	1	1	3	2	1	0	90.27	21	52.5	47	31	97.2	60.3	77	79	65.9	95.6	62.9	93.5	63	85	65	LSL CLASSIC (LSL C)	Hvid
5	Skrab	1386	3	1	1	3	2	1	0	90.27	21	52.5	47	31	97.2	60.3	77	79	65.9	95.6	62.9	93.5	63	85	65	LSL CLASSIC (LSL C)	Hvid
5	Skrab	1335	3	2	2	0	.	.	0	90.27	21	52.5	47	31	97.2	60.3	77	79	65.9	95.6	62.9	93.5	63	85	65	LSL CLASSIC (LSL C)	Hvid
5	Skrab	1218	2	2	1	2	2	1	0	90.27	21	52.5	47	31	97.2	60.3	77	79	65.9	95.6	62.9	93.5	63	85	65	LSL CLASSIC (LSL C)	Hvid
6	Økologisk	1550	1	1	1	1	2	1	0	52.5																	Brun
6	Økologisk	1608	3	2	2	0	.	.	0	52.5																	Brun
6	Økologisk	1476	2	2	2	0	.	.	0	52.5																	Brun
6	Økologisk	1845	2	1	1	1	2	1	0	52.5																	Brun
6	Økologisk	1372	3	1	1	2	2	1	0	52.5																	Brun
6	Økologisk	1850	3	2	2	0	.	.	0	52.5																	Brun
6	Økologisk	1688	3	2	2	0	.	.	0	52.5																	Brun
6	Økologisk	1647	1	1	1	2	2	1	0	52.5																	Brun
6	Økologisk	1345	3	2	2	0	.	.	0	52.5																	Brun
6	Økologisk	1597	2	2	2	0	.	.	0	52.5																	Brun
6	Økologisk	1350	3	1	1	2	2	1	0	52.5																	Brun
6	Økologisk	1531	3	2	2	0	.	.	0	52.5																	Brun
6	Økologisk	1758	1	1	1	1	2	1	0	52.5																	Brun
6	Økologisk	1547	3	2	2	0	.	.	0	52.5																	Brun
6	Økologisk	1442	3	2	2	0	.	.	0	52.5																	Brun
6	Økologisk	1360	3	2	2	0	.	.	0	52.5																	Brun
6	Økologisk	1723	3	2	1	1	2	1	0	52.5																	Brun
6	Økologisk	1361	3	2	2	0	.	.	0	52.5																	Brun
6	Økologisk	1485	3	2	2	0	.	.	0	52.5																	Brun
6	Økologisk	1669	3	2	2	0	.	.	0	52.5																	Brun
6	Økologisk	1450	3	1	1	1	2	1	0	52.5																	Brun
6	Økologisk	1543	2	1	1	1	2	1	0	52.5																	Brun
6	Økologisk	1599	1	1	1	1	2	1	0	52.5																	Brun
6	Økologisk	1510	3	2	2	0	.	.	0	52.5																	Brun
6	Økologisk	1644	3	1	1	1	2	1	0	52.5																	Brun
6	Økologisk	1505	3	1	1	1	2	1	0	52.5																	Brun
6	Økologisk	1865	3	2	2	0	.	.	0	52.5																	Brun
6	Økologisk	1451	3	1	1	2	2	1	0	52.5																	Brun
6	Økologisk	1462	2	1	1	1	2	1	0	52.5																	Brun
6	Økologisk	1582	1	1	1	2	2	1	0	52.5																	Brun
6	Økologisk	1524	3	1	1	1	2	1	0	52.5																	Brun
6	Økologisk	1642	3	2	2	0	.	.	0	52.5																	Brun
6	Økologisk	1654	2	2	2	0	.	.	0	52.5																	Brun
6	Økologisk	1514	3	1	1	2	2	1	0	52.5																	Brun
6	Økologisk	1720	3	2	2	0	.	.	0	52.5																	Brun
6	Økologisk	1613	2	1	1	1	2	1	0	52.5																	Brun
6	Økologisk	1597	3	1	1	1	2	1	0	52.5																	Brun
6	Økologisk	1830	2	1	1	3	2	1	0	52.5																	Brun
6	Økologisk	1371	3	1	1	1	2	1	0	52.5																	Brun
6	Økologisk	1299	3	1	1	2	2	1	0	52.5																	Brun
6	Økologisk	1482	3	2	2	0	.	.	0	52.5																	Brun
6	Økologisk	1581	1	1	1	1	2	1	0	52.5																	Brun
6	Økologisk	1431	2	1	1	2	2	1	0	52.5																	Brun
6	Økologisk	1524	3	2	2	0	.	.	0	52.5																	Brun
6	Økologisk	1462	3	2	2	0	.	.	0	52.5																	Brun
6	Økologisk	1500	3	1	1	2	2	1	0	52.5																	Brun
6	Økologisk	1691	3	2	2	0	.	.	0	52.5																	Brun
6	Økologisk	1329	3	1	1	1	2	1	0	52.5																	Brun
6	Økologisk	1491	3	1	2	0	.	.	0	52.5																	Brun
6	Økologisk	1487	1	1	1	1	2	1	0	52.5																	Brun
6	Økologisk	1528	3	1	1	2	2	1	0	52.5																	Brun
6	Økologisk	1590	3	1	1	2	1	1	0	52.5																	Brun
6	Økologisk	1366	3	2	1	1	2	1	0	52.5																	Brun
6	Økologisk	1446	3	2	2	0	.	.	0	52.5																	Brun
6	Økologisk	1772	3	1	1	1	2	1	0	52.5																	Brun
6	Økologisk	1629	2	2	2	0	.	.	0	52.5																	Brun
6	Økologisk	1443	3	2	2	0	.	.	0	52.5																	Brun
6	Økologisk	1698	3	2	2	0	.	.	0	52.5																	Brun
6	Økologisk	1817	3	1	1	1	2	1	0	52.5																	Brun
6	Økologisk	1286	3	1	1	1	2	1	0	52.5																	Brun
6	Økologisk	1704	3	2	2	0	.	.	0	52.5																	Brun
6	Økologisk	1570	2	2	2	0	.	.	0	52.5																	Brun
6	Økologisk	1760	3	1	1	2	2	1	0	52.5																	Brun
6	Økologisk	1270	2	2	2	0	.	.	0	52.5																	Brun
6	Økologisk	1323	3	1	1	4	2	1	0	52.5																	Brun
6	Økologisk	1533	3	1	1	2	2	1	0	52.5																	Brun
6	Økologisk	1423	3	2	2	0	.	.	0	52.5																	Brun
6	Økologisk	1486	3	1	2	0	.	.	0	52.5																	Brun
6	Økologisk	1426	3	1	1	1	2	1	0	52.5																	Brun
6	Økologisk	1479	2	1	1	1	2	1	0	52.5																	Brun
6	Økologisk	1624	3	2	2	0	.	.	0	52.5																	Brun
6	Økologisk	1700	3	2	2	0	.	.	0	52.5																	Brun
6	Økologisk	1376	2	1	1	2	2	1	0	52.5																	Brun
6	Økologisk	1593	2	2	2	0	.	.	0	52.5																	Brun
6	Økologisk	1555	3	2	2	0	.	.	0	52.5																	Brun
6	Økologisk	1764	3	2	2	0	.	.	0	52.5																	Brun
6	Økologisk	1522	3	1	1	1	2	1	0	52.5																	Brun
6	Økologisk	1606	3	1	1	1	2	1	0	52.5																	Brun
6	Økologisk	1310	3	1	1	1	2	1	0	52.5																	Brun
6	Økologisk	1215	2	2	2	0	.	.	0	52.5																	Brun
6	Økologisk	1452	3	1	1	1	2	1	0	52.5																	Brun
6	Økologisk	1570	2	1	1	2	2	1	0	52.5																	Brun
6	Økologisk	1748	3	2	2	0	.	.	0	52.5																	Brun
6	Økologisk	1714	2	2	2	0	.	.	0	52.5																	Brun
6	Økologisk	1503	2	2	2	0	.	.	0	52.5																	Brun
6	Økologisk	1690	3	2	2	0	.	.	0	52.5																	Brun
6	Økologisk	1435	3	2	2	0	.	.	0	52.5																	Brun
6	Økologisk	1505	3	2	2	0	.	.	0	52.5																	Brun
6	Økologisk	1446	3	2	2	0	.	.	0	52.5																	Brun
6	Økologisk	2050	3	2	2	0	.	.	0	52.5																	Brun
6	Økologisk	1511	3	1	1	1	2	1	0	52.5																	Brun
6	Økologisk	1444	3	1	2	0	.	.	0	52.5																	Brun
6	Økologisk	1490	3	1	1	1	2	1	0	52.5																	Brun
6	Økologisk	1474	3	1	1	2	2	1	0	52.5																	Brun
6	Økologisk	1640	3	2	2	0	.	.	0	52.5																	Brun
6	Økologisk	1590	3	2	2	0	.	.	0	52.5																	Brun
6	Økologisk	1407	3	1	1	2	2	1	0	52.5																	Brun
6	Økologisk	1560	3	1	1	2	2	1	0	52.5																	Brun
6	Økologisk	1325	3	2	2	0	.	.	0	52.5																	Brun
6	Økologisk	1387	3	1	1	1	2	1	0	52.5																	Brun
6	Økologisk	1560	3	1	1	4	2	1	0	52.5																	Brun
6	Økologisk	1591	3	1	1	1	2	1	0	52.5																	Brun
6	Økologisk	1429	3	2	2	0	.	.	0	52.5																	Brun
6	Økologisk	1667	3	1	1	1	2	1	0	52.5																	Brun
6	Økologisk	1540	3	1	1	1	2	1	0	52.5																	Brun
6	Økologisk	1543	3	2	2	0	.	.	0	52.5																	Brun
6	Økologisk	1398	3	1	1	4	2	1	0	52.5																	Brun
6	Økologisk	1485	3	2	2	0	.	.	0	52.5																	Brun
6	Økologisk	1458	3	1	1	2	2	1	0	52.5																	Brun
6	Økologisk	1424	3	2	2	0	.	.	0	52.5																	Brun
6	Økologisk	1568	3	1	1	4	3	1	0	52.5																	Brun
6	Økologisk	1675	2	1	1	3	2	1	0	52.5																	Brun
6	Økologisk	1736	3	2	2	0	.	.	0	52.5																	Brun
6	Økologisk	1373	3	1	1	1	2	1	0	52.5																	Brun
6	Økologisk	1760	3	1	1	3	2	1	0	52.5																	Brun
6	Økologisk	1632	2	2	2	0	.	.	0	52.5																	Brun
6	Økologisk	1405	2	1	1	1	2	1	0	52.5																	Brun
6	Økologisk	1571	3	1	1	1	2	1	0	52.5																	Brun
6	Økologisk	1594	3	2	2	0	.	.	0	52.5																	Brun
6	Økologisk	1286	1	1	1	1	2	1	0	52.5																	Brun
7	Bur	1718	3	2	2	0	.	.	0	60.83	22	63.7	50.2	41	98.1	63.7	85	35.9	69	97.1	64.7	95.5	65.2	90.1	67.7	LSL CLASSIC (LSL C)	Hvid
7	Bur	1742	3	2	2	0	.	.	0	60.83	22	63.7	50.2	41	98.1	63.7	85	35.9	69	97.1	64.7	95.5	65.2	90.1	67.7	LSL CLASSIC (LSL C)	Hvid
7	Bur	1923	3	1	1	1	2	1	0	60.83	22	63.7	50.2	41	98.1	63.7	85	35.9	69	97.1	64.7	95.5	65.2	90.1	67.7	LSL CLASSIC (LSL C)	Hvid
7	Bur	1578	2	1	1	4	3	1	0	60.83	22	63.7	50.2	41	98.1	63.7	85	35.9	69	97.1	64.7	95.5	65.2	90.1	67.7	LSL CLASSIC (LSL C)	Hvid
7	Bur	1462	3	1	1	2	2	1	0	60.83	22	63.7	50.2	41	98.1	63.7	85	35.9	69	97.1	64.7	95.5	65.2	90.1	67.7	LSL CLASSIC (LSL C)	Hvid
7	Bur	1933	3	1	1	2	3	1	0	60.83	22	63.7	50.2	41	98.1	63.7	85	35.9	69	97.1	64.7	95.5	65.2	90.1	67.7	LSL CLASSIC (LSL C)	Hvid
7	Bur	1828		1	1	1	2	1	0	60.83	22	63.7	50.2	41	98.1	63.7	85	35.9	69	97.1	64.7	95.5	65.2	90.1	67.7	LSL CLASSIC (LSL C)	Hvid
7	Bur	1720	3	1	1	1	2	1	0	60.83	22	63.7	50.2	41	98.1	63.7	85	35.9	69	97.1	64.7	95.5	65.2	90.1	67.7	LSL CLASSIC (LSL C)	Hvid
7	Bur	1610	3	1	1	2	2	1	0	60.83	22	63.7	50.2	41	98.1	63.7	85	35.9	69	97.1	64.7	95.5	65.2	90.1	67.7	LSL CLASSIC (LSL C)	Hvid
7	Bur	2000	2	1	1	1	.	1	0	60.83	22	63.7	50.2	41	98.1	63.7	85	35.9	69	97.1	64.7	95.5	65.2	90.1	67.7	LSL CLASSIC (LSL C)	Hvid
7	Bur	1716	3	1	1	1	2	1	0	60.83	22	63.7	50.2	41	98.1	63.7	85	35.9	69	97.1	64.7	95.5	65.2	90.1	67.7	LSL CLASSIC (LSL C)	Hvid
7	Bur	1601	3	1	1	2	2	1	0	60.83	22	63.7	50.2	41	98.1	63.7	85	35.9	69	97.1	64.7	95.5	65.2	90.1	67.7	LSL CLASSIC (LSL C)	Hvid
7	Bur	1724	3	1	1	3	2	1	0	60.83	22	63.7	50.2	41	98.1	63.7	85	35.9	69	97.1	64.7	95.5	65.2	90.1	67.7	LSL CLASSIC (LSL C)	Hvid
7	Bur	2009	2	1	2	0	.	.	0	60.83	22	63.7	50.2	41	98.1	63.7	85	35.9	69	97.1	64.7	95.5	65.2	90.1	67.7	LSL CLASSIC (LSL C)	Hvid
7	Bur	1781	1	1	1	1	2	1	0	60.83	22	63.7	50.2	41	98.1	63.7	85	35.9	69	97.1	64.7	95.5	65.2	90.1	67.7	LSL CLASSIC (LSL C)	Hvid
7	Bur	1803	3	1	1	1	2	1	0	60.83	22	63.7	50.2	41	98.1	63.7	85	35.9	69	97.1	64.7	95.5	65.2	90.1	67.7	LSL CLASSIC (LSL C)	Hvid
7	Bur	1735	1	2	1	1	2	1	0	60.83	22	63.7	50.2	41	98.1	63.7	85	35.9	69	97.1	64.7	95.5	65.2	90.1	67.7	LSL CLASSIC (LSL C)	Hvid
7	Bur	1672	1	1	1	1	2	1	0	60.83	22	63.7	50.2	41	98.1	63.7	85	35.9	69	97.1	64.7	95.5	65.2	90.1	67.7	LSL CLASSIC (LSL C)	Hvid
7	Bur	1605	2	2	1	1	2	1	0	60.83	22	63.7	50.2	41	98.1	63.7	85	35.9	69	97.1	64.7	95.5	65.2	90.1	67.7	LSL CLASSIC (LSL C)	Hvid
7	Bur	1882	1	1	1	1	2	1	0	60.83	22	63.7	50.2	41	98.1	63.7	85	35.9	69	97.1	64.7	95.5	65.2	90.1	67.7	LSL CLASSIC (LSL C)	Hvid
7	Bur	1712	2	2	2	0	.	.	0	60.83	22	63.7	50.2	41	98.1	63.7	85	35.9	69	97.1	64.7	95.5	65.2	90.1	67.7	LSL CLASSIC (LSL C)	Hvid
7	Bur	1608	2	1	1	1	2	1	0	60.83	22	63.7	50.2	41	98.1	63.7	85	35.9	69	97.1	64.7	95.5	65.2	90.1	67.7	LSL CLASSIC (LSL C)	Hvid
7	Bur	1656	3	1	1	1	2	1	0	60.83	22	63.7	50.2	41	98.1	63.7	85	35.9	69	97.1	64.7	95.5	65.2	90.1	67.7	LSL CLASSIC (LSL C)	Hvid
7	Bur	1847	3	2	2	0	.	.	0	60.83	22	63.7	50.2	41	98.1	63.7	85	35.9	69	97.1	64.7	95.5	65.2	90.1	67.7	LSL CLASSIC (LSL C)	Hvid
7	Bur	1829	1	1	1	2	2	1	0	60.83	22	63.7	50.2	41	98.1	63.7	85	35.9	69	97.1	64.7	95.5	65.2	90.1	67.7	LSL CLASSIC (LSL C)	Hvid
7	Bur	2022	2	2	1	1	2	1	0	60.83	22	63.7	50.2	41	98.1	63.7	85	35.9	69	97.1	64.7	95.5	65.2	90.1	67.7	LSL CLASSIC (LSL C)	Hvid
7	Bur	1676	3	1	1	2	2	1	0	60.83	22	63.7	50.2	41	98.1	63.7	85	35.9	69	97.1	64.7	95.5	65.2	90.1	67.7	LSL CLASSIC (LSL C)	Hvid
7	Bur	1668	1	2	2	0	.	.	0	60.83	22	63.7	50.2	41	98.1	63.7	85	35.9	69	97.1	64.7	95.5	65.2	90.1	67.7	LSL CLASSIC (LSL C)	Hvid
7	Bur	1597	2	1	1	2	2	1	0	60.83	22	63.7	50.2	41	98.1	63.7	85	35.9	69	97.1	64.7	95.5	65.2	90.1	67.7	LSL CLASSIC (LSL C)	Hvid
7	Bur	1515	3	1	1	1	2	1	0	60.83	22	63.7	50.2	41	98.1	63.7	85	35.9	69	97.1	64.7	95.5	65.2	90.1	67.7	LSL CLASSIC (LSL C)	Hvid
7	Bur	2133	3	1	1	1	2	1	0	60.83	22	63.7	50.2	41	98.1	63.7	85	35.9	69	97.1	64.7	95.5	65.2	90.1	67.7	LSL CLASSIC (LSL C)	Hvid
7	Bur	1674	3	1	1	4	2	1	0	60.83	22	63.7	50.2	41	98.1	63.7	85	35.9	69	97.1	64.7	95.5	65.2	90.1	67.7	LSL CLASSIC (LSL C)	Hvid
7	Bur	2064	3	1	1	1	2	1	0	60.83	22	63.7	50.2	41	98.1	63.7	85	35.9	69	97.1	64.7	95.5	65.2	90.1	67.7	LSL CLASSIC (LSL C)	Hvid
7	Bur	1575	3	1	1	3	2	1	0	60.83	22	63.7	50.2	41	98.1	63.7	85	35.9	69	97.1	64.7	95.5	65.2	90.1	67.7	LSL CLASSIC (LSL C)	Hvid
7	Bur	1899	2	1	1	1	2	1	0	60.83	22	63.7	50.2	41	98.1	63.7	85	35.9	69	97.1	64.7	95.5	65.2	90.1	67.7	LSL CLASSIC (LSL C)	Hvid
7	Bur	1662	3	2	2	0	.	.	0	60.83	22	63.7	50.2	41	98.1	63.7	85	35.9	69	97.1	64.7	95.5	65.2	90.1	67.7	LSL CLASSIC (LSL C)	Hvid
7	Bur	1610	3	2	1	2	2	1	0	60.83	22	63.7	50.2	41	98.1	63.7	85	35.9	69	97.1	64.7	95.5	65.2	90.1	67.7	LSL CLASSIC (LSL C)	Hvid
7	Bur	1808	3	1	1	1	2	1	0	60.83	22	63.7	50.2	41	98.1	63.7	85	35.9	69	97.1	64.7	95.5	65.2	90.1	67.7	LSL CLASSIC (LSL C)	Hvid
7	Bur	1869	3	1	2	0	.	.	0	60.83	22	63.7	50.2	41	98.1	63.7	85	35.9	69	97.1	64.7	95.5	65.2	90.1	67.7	LSL CLASSIC (LSL C)	Hvid
7	Bur	1947	1	2	2	0	.	.	0	60.83	22	63.7	50.2	41	98.1	63.7	85	35.9	69	97.1	64.7	95.5	65.2	90.1	67.7	LSL CLASSIC (LSL C)	Hvid
7	Bur	1678	2	1	1	1	2	1	0	60.83	22	63.7	50.2	41	98.1	63.7	85	35.9	69	97.1	64.7	95.5	65.2	90.1	67.7	LSL CLASSIC (LSL C)	Hvid
7	Bur	1914	2	2	2	0	.	.	0	60.83	22	63.7	50.2	41	98.1	63.7	85	35.9	69	97.1	64.7	95.5	65.2	90.1	67.7	LSL CLASSIC (LSL C)	Hvid
7	Bur	1822	3	2	2	0	.	.	0	60.83	22	63.7	50.2	41	98.1	63.7	85	35.9	69	97.1	64.7	95.5	65.2	90.1	67.7	LSL CLASSIC (LSL C)	Hvid
7	Bur	1891	3	2	2	0	.	.	0	60.83	22	63.7	50.2	41	98.1	63.7	85	35.9	69	97.1	64.7	95.5	65.2	90.1	67.7	LSL CLASSIC (LSL C)	Hvid
7	Bur	2016	3	2	2	0	.	.	0	60.83	22	63.7	50.2	41	98.1	63.7	85	35.9	69	97.1	64.7	95.5	65.2	90.1	67.7	LSL CLASSIC (LSL C)	Hvid
7	Bur	1739	3	1	1	1	2	1	0	60.83	22	63.7	50.2	41	98.1	63.7	85	35.9	69	97.1	64.7	95.5	65.2	90.1	67.7	LSL CLASSIC (LSL C)	Hvid
7	Bur	1856	3	2	2	0	.	.	0	60.83	22	63.7	50.2	41	98.1	63.7	85	35.9	69	97.1	64.7	95.5	65.2	90.1	67.7	LSL CLASSIC (LSL C)	Hvid
7	Bur	1605	3	1	1	1	2	1	0	60.83	22	63.7	50.2	41	98.1	63.7	85	35.9	69	97.1	64.7	95.5	65.2	90.1	67.7	LSL CLASSIC (LSL C)	Hvid
7	Bur	1772	2	1	1	1	2	1	0	60.83	22	63.7	50.2	41	98.1	63.7	85	35.9	69	97.1	64.7	95.5	65.2	90.1	67.7	LSL CLASSIC (LSL C)	Hvid
7	Bur	1930	1	1	1	2	2	1	0	60.83	22	63.7	50.2	41	98.1	63.7	85	35.9	69	97.1	64.7	95.5	65.2	90.1	67.7	LSL CLASSIC (LSL C)	Hvid
7	Bur	2091	3	2	2	0	.	.	0	60.83	22	63.7	50.2	41	98.1	63.7	85	35.9	69	97.1	64.7	95.5	65.2	90.1	67.7	LSL CLASSIC (LSL C)	Hvid
7	Bur	1944	3	1	1	1	2	1	0	60.83	22	63.7	50.2	41	98.1	63.7	85	35.9	69	97.1	64.7	95.5	65.2	90.1	67.7	LSL CLASSIC (LSL C)	Hvid
7	Bur	1888	3	1	2	0	.	.	0	60.83	22	63.7	50.2	41	98.1	63.7	85	35.9	69	97.1	64.7	95.5	65.2	90.1	67.7	LSL CLASSIC (LSL C)	Hvid
7	Bur	2072	3	1	1	1	2	1	0	60.83	22	63.7	50.2	41	98.1	63.7	85	35.9	69	97.1	64.7	95.5	65.2	90.1	67.7	LSL CLASSIC (LSL C)	Hvid
7	Bur	1890	3	1	1	1	2	1	0	60.83	22	63.7	50.2	41	98.1	63.7	85	35.9	69	97.1	64.7	95.5	65.2	90.1	67.7	LSL CLASSIC (LSL C)	Hvid
7	Bur	1868	3	2	1	1	2	1	0	60.83	22	63.7	50.2	41	98.1	63.7	85	35.9	69	97.1	64.7	95.5	65.2	90.1	67.7	LSL CLASSIC (LSL C)	Hvid
7	Bur	1753	1	1	1	2	2	1	0	60.83	22	63.7	50.2	41	98.1	63.7	85	35.9	69	97.1	64.7	95.5	65.2	90.1	67.7	LSL CLASSIC (LSL C)	Hvid
7	Bur	1843	3	1	1	1	2	1	0	60.83	22	63.7	50.2	41	98.1	63.7	85	35.9	69	97.1	64.7	95.5	65.2	90.1	67.7	LSL CLASSIC (LSL C)	Hvid
7	Bur	1839	3	2	2	0	.	.	0	60.83	22	63.7	50.2	41	98.1	63.7	85	35.9	69	97.1	64.7	95.5	65.2	90.1	67.7	LSL CLASSIC (LSL C)	Hvid
7	Bur	1690	3	1	1	1	2	1	0	60.83	22	63.7	50.2	41	98.1	63.7	85	35.9	69	97.1	64.7	95.5	65.2	90.1	67.7	LSL CLASSIC (LSL C)	Hvid
7	Bur	2033	3	2	2	0	.	.	0	60.83	22	63.7	50.2	41	98.1	63.7	85	35.9	69	97.1	64.7	95.5	65.2	90.1	67.7	LSL CLASSIC (LSL C)	Hvid
7	Bur	1916	3	2	2	0	.	.	0	60.83	22	63.7	50.2	41	98.1	63.7	85	35.9	69	97.1	64.7	95.5	65.2	90.1	67.7	LSL CLASSIC (LSL C)	Hvid
7	Bur	1487	3	1	2	0	.	.	0	60.83	22	63.7	50.2	41	98.1	63.7	85	35.9	69	97.1	64.7	95.5	65.2	90.1	67.7	LSL CLASSIC (LSL C)	Hvid
7	Bur	1635	3	1	1	1	2	1	0	60.83	22	63.7	50.2	41	98.1	63.7	85	35.9	69	97.1	64.7	95.5	65.2	90.1	67.7	LSL CLASSIC (LSL C)	Hvid
7	Bur	1433	3	1	2	0	.	.	0	60.83	22	63.7	50.2	41	98.1	63.7	85	35.9	69	97.1	64.7	95.5	65.2	90.1	67.7	LSL CLASSIC (LSL C)	Hvid
7	Bur	2020	3	2	1	1	2	1	0	60.83	22	63.7	50.2	41	98.1	63.7	85	35.9	69	97.1	64.7	95.5	65.2	90.1	67.7	LSL CLASSIC (LSL C)	Hvid
7	Bur	1549	2	1	1	2	2	1	0	60.83	22	63.7	50.2	41	98.1	63.7	85	35.9	69	97.1	64.7	95.5	65.2	90.1	67.7	LSL CLASSIC (LSL C)	Hvid
7	Bur	1446	3	2	2	0	.	.	0	60.83	22	63.7	50.2	41	98.1	63.7	85	35.9	69	97.1	64.7	95.5	65.2	90.1	67.7	LSL CLASSIC (LSL C)	Hvid
7	Bur	1803	2	1	1	1	2	1	0	60.83	22	63.7	50.2	41	98.1	63.7	85	35.9	69	97.1	64.7	95.5	65.2	90.1	67.7	LSL CLASSIC (LSL C)	Hvid
7	Bur	2198	3	1	1	1	2	1	0	60.83	22	63.7	50.2	41	98.1	63.7	85	35.9	69	97.1	64.7	95.5	65.2	90.1	67.7	LSL CLASSIC (LSL C)	Hvid
7	Bur	1866	3	2	1	1	2	1	0	60.83	22	63.7	50.2	41	98.1	63.7	85	35.9	69	97.1	64.7	95.5	65.2	90.1	67.7	LSL CLASSIC (LSL C)	Hvid
7	Bur	1801	3	2	2	0	.	.	0	60.83	22	63.7	50.2	41	98.1	63.7	85	35.9	69	97.1	64.7	95.5	65.2	90.1	67.7	LSL CLASSIC (LSL C)	Hvid
7	Bur	1638	3	1	1	1	2	1	0	60.83	22	63.7	50.2	41	98.1	63.7	85	35.9	69	97.1	64.7	95.5	65.2	90.1	67.7	LSL CLASSIC (LSL C)	Hvid
7	Bur	1587	2	1	1	2	2	1	0	60.83	22	63.7	50.2	41	98.1	63.7	85	35.9	69	97.1	64.7	95.5	65.2	90.1	67.7	LSL CLASSIC (LSL C)	Hvid
7	Bur	1621	2	2	2	0	.	.	0	60.83	22	63.7	50.2	41	98.1	63.7	85	35.9	69	97.1	64.7	95.5	65.2	90.1	67.7	LSL CLASSIC (LSL C)	Hvid
7	Bur	1978	3	1	1	1	2	1	0	60.83	22	63.7	50.2	41	98.1	63.7	85	35.9	69	97.1	64.7	95.5	65.2	90.1	67.7	LSL CLASSIC (LSL C)	Hvid
7	Bur	1820	3	1	1	1	2	1	0	60.83	22	63.7	50.2	41	98.1	63.7	85	35.9	69	97.1	64.7	95.5	65.2	90.1	67.7	LSL CLASSIC (LSL C)	Hvid
7	Bur	1586	1	1	1	2	3	1	0	60.83	22	63.7	50.2	41	98.1	63.7	85	35.9	69	97.1	64.7	95.5	65.2	90.1	67.7	LSL CLASSIC (LSL C)	Hvid
7	Bur	1732	3	1	1	2	2	1	0	60.83	22	63.7	50.2	41	98.1	63.7	85	35.9	69	97.1	64.7	95.5	65.2	90.1	67.7	LSL CLASSIC (LSL C)	Hvid
7	Bur	1963	3	2	2	0	.	.	0	60.83	22	63.7	50.2	41	98.1	63.7	85	35.9	69	97.1	64.7	95.5	65.2	90.1	67.7	LSL CLASSIC (LSL C)	Hvid
7	Bur	1703	3	2	2	0	.	.	0	60.83	22	63.7	50.2	41	98.1	63.7	85	35.9	69	97.1	64.7	95.5	65.2	90.1	67.7	LSL CLASSIC (LSL C)	Hvid
7	Bur	1685	3	1	1	1	2	1	0	60.83	22	63.7	50.2	41	98.1	63.7	85	35.9	69	97.1	64.7	95.5	65.2	90.1	67.7	LSL CLASSIC (LSL C)	Hvid
7	Bur	1886	3	2	1	1	2	1	0	60.83	22	63.7	50.2	41	98.1	63.7	85	35.9	69	97.1	64.7	95.5	65.2	90.1	67.7	LSL CLASSIC (LSL C)	Hvid
7	Bur	2203	3	1	2	0	.	.	0	60.83	22	63.7	50.2	41	98.1	63.7	85	35.9	69	97.1	64.7	95.5	65.2	90.1	67.7	LSL CLASSIC (LSL C)	Hvid
7	Bur	1731	1	1	1	1	2	1	0	60.83	22	63.7	50.2	41	98.1	63.7	85	35.9	69	97.1	64.7	95.5	65.2	90.1	67.7	LSL CLASSIC (LSL C)	Hvid
7	Bur	1834	2	2	2	0	.	.	0	60.83	22	63.7	50.2	41	98.1	63.7	85	35.9	69	97.1	64.7	95.5	65.2	90.1	67.7	LSL CLASSIC (LSL C)	Hvid
7	Bur	1541	3	2	2	0	.	.	0	60.83	22	63.7	50.2	41	98.1	63.7	85	35.9	69	97.1	64.7	95.5	65.2	90.1	67.7	LSL CLASSIC (LSL C)	Hvid
7	Bur	1510	3	1	2	0	.	.	0	60.83	22	63.7	50.2	41	98.1	63.7	85	35.9	69	97.1	64.7	95.5	65.2	90.1	67.7	LSL CLASSIC (LSL C)	Hvid
7	Bur	1742	2	1	2	0	.	.	0	60.83	22	63.7	50.2	41	98.1	63.7	85	35.9	69	97.1	64.7	95.5	65.2	90.1	67.7	LSL CLASSIC (LSL C)	Hvid
7	Bur	1748	3	2	2	0	.	.	0	60.83	22	63.7	50.2	41	98.1	63.7	85	35.9	69	97.1	64.7	95.5	65.2	90.1	67.7	LSL CLASSIC (LSL C)	Hvid
7	Bur	1457	3	2	2	0	.	.	0	60.83	22	63.7	50.2	41	98.1	63.7	85	35.9	69	97.1	64.7	95.5	65.2	90.1	67.7	LSL CLASSIC (LSL C)	Hvid
7	Bur	1812	3	1	1	1	2	1	0	60.83	22	63.7	50.2	41	98.1	63.7	85	35.9	69	97.1	64.7	95.5	65.2	90.1	67.7	LSL CLASSIC (LSL C)	Hvid
7	Bur	1417	3	1	1	1	2	1	0	60.83	22	63.7	50.2	41	98.1	63.7	85	35.9	69	97.1	64.7	95.5	65.2	90.1	67.7	LSL CLASSIC (LSL C)	Hvid
7	Bur	1892	3	2	2	0	.	.	0	60.83	22	63.7	50.2	41	98.1	63.7	85	35.9	69	97.1	64.7	95.5	65.2	90.1	67.7	LSL CLASSIC (LSL C)	Hvid
7	Bur	1495	3	1	1	4	2	1	0	60.83	22	63.7	50.2	41	98.1	63.7	85	35.9	69	97.1	64.7	95.5	65.2	90.1	67.7	LSL CLASSIC (LSL C)	Hvid
7	Bur	1791	2	1	1	1	2	1	0	60.83	22	63.7	50.2	41	98.1	63.7	85	35.9	69	97.1	64.7	95.5	65.2	90.1	67.7	LSL CLASSIC (LSL C)	Hvid
7	Bur	1520	3	2	2	0	.	.	0	60.83	22	63.7	50.2	41	98.1	63.7	85	35.9	69	97.1	64.7	95.5	65.2	90.1	67.7	LSL CLASSIC (LSL C)	Hvid
7	Bur	1722	2	1	2	0	.	.	0	60.83	22	63.7	50.2	41	98.1	63.7	85	35.9	69	97.1	64.7	95.5	65.2	90.1	67.7	LSL CLASSIC (LSL C)	Hvid
7	Bur	1700	3	2	2	0	.	.	0	60.83	22	63.7	50.2	41	98.1	63.7	85	35.9	69	97.1	64.7	95.5	65.2	90.1	67.7	LSL CLASSIC (LSL C)	Hvid
7	Bur	1636	3	2	2	0	.	.	0	60.83	22	63.7	50.2	41	98.1	63.7	85	35.9	69	97.1	64.7	95.5	65.2	90.1	67.7	LSL CLASSIC (LSL C)	Hvid
7	Bur	1652	3	2	2	0	.	.	0	60.83	22	63.7	50.2	41	98.1	63.7	85	35.9	69	97.1	64.7	95.5	65.2	90.1	67.7	LSL CLASSIC (LSL C)	Hvid
7	Bur	1724	1	2	2	0	.	.	0	60.83	22	63.7	50.2	41	98.1	63.7	85	35.9	69	97.1	64.7	95.5	65.2	90.1	67.7	LSL CLASSIC (LSL C)	Hvid
7	Bur	1443	3	1	1	2	2	1	0	60.83	22	63.7	50.2	41	98.1	63.7	85	35.9	69	97.1	64.7	95.5	65.2	90.1	67.7	LSL CLASSIC (LSL C)	Hvid
7	Bur	1569	3	2	2	0	.	.	0	60.83	22	63.7	50.2	41	98.1	63.7	85	35.9	69	97.1	64.7	95.5	65.2	90.1	67.7	LSL CLASSIC (LSL C)	Hvid
7	Bur	1598	3	1	1	1	2	1	0	60.83	22	63.7	50.2	41	98.1	63.7	85	35.9	69	97.1	64.7	95.5	65.2	90.1	67.7	LSL CLASSIC (LSL C)	Hvid
7	Bur	2160	3	2	2	0	.	.	0	60.83	22	63.7	50.2	41	98.1	63.7	85	35.9	69	97.1	64.7	95.5	65.2	90.1	67.7	LSL CLASSIC (LSL C)	Hvid
7	Bur	1479	3	2	2	0	.	.	0	60.83	22	63.7	50.2	41	98.1	63.7	85	35.9	69	97.1	64.7	95.5	65.2	90.1	67.7	LSL CLASSIC (LSL C)	Hvid
7	Bur	1826	3	2	2	0	.	.	0	60.83	22	63.7	50.2	41	98.1	63.7	85	35.9	69	97.1	64.7	95.5	65.2	90.1	67.7	LSL CLASSIC (LSL C)	Hvid
7	Bur	1560	3	1	1	2	2	1	0	60.83	22	63.7	50.2	41	98.1	63.7	85	35.9	69	97.1	64.7	95.5	65.2	90.1	67.7	LSL CLASSIC (LSL C)	Hvid
7	Bur	1548	2	1	1	2	2	1	0	60.83	22	63.7	50.2	41	98.1	63.7	85	35.9	69	97.1	64.7	95.5	65.2	90.1	67.7	LSL CLASSIC (LSL C)	Hvid
7	Bur	1573	3	2	2	0	.	.	0	60.83	22	63.7	50.2	41	98.1	63.7	85	35.9	69	97.1	64.7	95.5	65.2	90.1	67.7	LSL CLASSIC (LSL C)	Hvid
7	Bur	1884	3	1	1	1	2	1	0	60.83	22	63.7	50.2	41	98.1	63.7	85	35.9	69	97.1	64.7	95.5	65.2	90.1	67.7	LSL CLASSIC (LSL C)	Hvid
7	Bur	1866	3	1	1	2	2	1	0	60.83	22	63.7	50.2	41	98.1	63.7	85	35.9	69	97.1	64.7	95.5	65.2	90.1	67.7	LSL CLASSIC (LSL C)	Hvid
7	Bur	1699	3	1	1	1	2	1	0	60.83	22	63.7	50.2	41	98.1	63.7	85	35.9	69	97.1	64.7	95.5	65.2	90.1	67.7	LSL CLASSIC (LSL C)	Hvid
7	Bur	1841	2	1	1	4	2	1	0	60.83	22	63.7	50.2	41	98.1	63.7	85	35.9	69	97.1	64.7	95.5	65.2	90.1	67.7	LSL CLASSIC (LSL C)	Hvid
7	Bur	1797	3	2	2	0	.	.	0	60.83	22	63.7	50.2	41	98.1	63.7	85	35.9	69	97.1	64.7	95.5	65.2	90.1	67.7	LSL CLASSIC (LSL C)	Hvid
7	Bur	2002	1	1	1	1	2	1	0	60.83	22	63.7	50.2	41	98.1	63.7	85	35.9	69	97.1	64.7	95.5	65.2	90.1	67.7	LSL CLASSIC (LSL C)	Hvid
7	Bur	1625	2	1	1	2	2	1	0	60.83	22	63.7	50.2	41	98.1	63.7	85	35.9	69	97.1	64.7	95.5	65.2	90.1	67.7	LSL CLASSIC (LSL C)	Hvid
7	Bur	1795	3	2	2	0	.	.	0	60.83	22	63.7	50.2	41	98.1	63.7	85	35.9	69	97.1	64.7	95.5	65.2	90.1	67.7	LSL CLASSIC (LSL C)	Hvid
7	Bur	1973	3	2	1	1	2	1	0	60.83	22	63.7	50.2	41	98.1	63.7	85	35.9	69	97.1	64.7	95.5	65.2	90.1	67.7	LSL CLASSIC (LSL C)	Hvid
8	Økologisk	1462	3	1	1	1	2	1	0	71.67	22	64.3	47.5	46	98.4	63.8	79	88.5	67.2	98.3	63.4	98.2	64.7	92.9	65.1	LSL CLASSIC (LSL C)	Hvid
8	Økologisk	1311	2	1	2	0	.	.	0	71.67	22	64.3	47.5	46	98.4	63.8	79	88.5	67.2	98.3	63.4	98.2	64.7	92.9	65.1	LSL CLASSIC (LSL C)	Hvid
8	Økologisk	1616	3	2	2	0	.	.	0	71.67	22	64.3	47.5	46	98.4	63.8	79	88.5	67.2	98.3	63.4	98.2	64.7	92.9	65.1	LSL CLASSIC (LSL C)	Hvid
8	Økologisk	1662	3	1	1	2	2	1	0	71.67	22	64.3	47.5	46	98.4	63.8	79	88.5	67.2	98.3	63.4	98.2	64.7	92.9	65.1	LSL CLASSIC (LSL C)	Hvid
8	Økologisk	1631	3	2	2	0	.	.	0	71.67	22	64.3	47.5	46	98.4	63.8	79	88.5	67.2	98.3	63.4	98.2	64.7	92.9	65.1	LSL CLASSIC (LSL C)	Hvid
8	Økologisk	1761	3	2	1	1	2	1	0	71.67	22	64.3	47.5	46	98.4	63.8	79	88.5	67.2	98.3	63.4	98.2	64.7	92.9	65.1	LSL CLASSIC (LSL C)	Hvid
8	Økologisk	1589	3	2	2	0	.	.	0	71.67	22	64.3	47.5	46	98.4	63.8	79	88.5	67.2	98.3	63.4	98.2	64.7	92.9	65.1	LSL CLASSIC (LSL C)	Hvid
8	Økologisk	1944	3	1	1	4	3	1	0	71.67	22	64.3	47.5	46	98.4	63.8	79	88.5	67.2	98.3	63.4	98.2	64.7	92.9	65.1	LSL CLASSIC (LSL C)	Hvid
8	Økologisk	1770	3	1	1	1	2	1	0	71.67	22	64.3	47.5	46	98.4	63.8	79	88.5	67.2	98.3	63.4	98.2	64.7	92.9	65.1	LSL CLASSIC (LSL C)	Hvid
8	Økologisk	1722	3	2	1	1	.	.	0	71.67	22	64.3	47.5	46	98.4	63.8	79	88.5	67.2	98.3	63.4	98.2	64.7	92.9	65.1	LSL CLASSIC (LSL C)	Hvid
8	Økologisk	1547	2	1	1	1	2	1	0	71.67	22	64.3	47.5	46	98.4	63.8	79	88.5	67.2	98.3	63.4	98.2	64.7	92.9	65.1	LSL CLASSIC (LSL C)	Hvid
8	Økologisk	1675	3	2	2	0	.	.	0	71.67	22	64.3	47.5	46	98.4	63.8	79	88.5	67.2	98.3	63.4	98.2	64.7	92.9	65.1	LSL CLASSIC (LSL C)	Hvid
8	Økologisk	1700	3	2	1	1	2	1	0	71.67	22	64.3	47.5	46	98.4	63.8	79	88.5	67.2	98.3	63.4	98.2	64.7	92.9	65.1	LSL CLASSIC (LSL C)	Hvid
8	Økologisk	1556	3	2	1	1	2	1	0	71.67	22	64.3	47.5	46	98.4	63.8	79	88.5	67.2	98.3	63.4	98.2	64.7	92.9	65.1	LSL CLASSIC (LSL C)	Hvid
8	Økologisk	1528	3	2	1	1	2	1	0	71.67	22	64.3	47.5	46	98.4	63.8	79	88.5	67.2	98.3	63.4	98.2	64.7	92.9	65.1	LSL CLASSIC (LSL C)	Hvid
8	Økologisk	1724	3	2	2	0	.	.	0	71.67	22	64.3	47.5	46	98.4	63.8	79	88.5	67.2	98.3	63.4	98.2	64.7	92.9	65.1	LSL CLASSIC (LSL C)	Hvid
8	Økologisk	1494	3	1	1	3	2	1	0	71.67	22	64.3	47.5	46	98.4	63.8	79	88.5	67.2	98.3	63.4	98.2	64.7	92.9	65.1	LSL CLASSIC (LSL C)	Hvid
8	Økologisk	1520	3	2	2	0	.	.	0	71.67	22	64.3	47.5	46	98.4	63.8	79	88.5	67.2	98.3	63.4	98.2	64.7	92.9	65.1	LSL CLASSIC (LSL C)	Hvid
8	Økologisk	1644	3	1	1	4	2	1	0	71.67	22	64.3	47.5	46	98.4	63.8	79	88.5	67.2	98.3	63.4	98.2	64.7	92.9	65.1	LSL CLASSIC (LSL C)	Hvid
8	Økologisk	1607	3	2	1	1	2	1	0	71.67	22	64.3	47.5	46	98.4	63.8	79	88.5	67.2	98.3	63.4	98.2	64.7	92.9	65.1	LSL CLASSIC (LSL C)	Hvid
8	Økologisk	1568	3	2	1	1	2	1	0	71.67	22	64.3	47.5	46	98.4	63.8	79	88.5	67.2	98.3	63.4	98.2	64.7	92.9	65.1	LSL CLASSIC (LSL C)	Hvid
8	Økologisk	1697	3	2	2	0	.	.	0	71.67	22	64.3	47.5	46	98.4	63.8	79	88.5	67.2	98.3	63.4	98.2	64.7	92.9	65.1	LSL CLASSIC (LSL C)	Hvid
8	Økologisk	1669	3	2	1	3	2	1	0	71.67	22	64.3	47.5	46	98.4	63.8	79	88.5	67.2	98.3	63.4	98.2	64.7	92.9	65.1	LSL CLASSIC (LSL C)	Hvid
8	Økologisk	1394	2	1	1	3	2	1	0	71.67	22	64.3	47.5	46	98.4	63.8	79	88.5	67.2	98.3	63.4	98.2	64.7	92.9	65.1	LSL CLASSIC (LSL C)	Hvid
8	Økologisk	1547	3	2	2	0	.	.	0	71.67	22	64.3	47.5	46	98.4	63.8	79	88.5	67.2	98.3	63.4	98.2	64.7	92.9	65.1	LSL CLASSIC (LSL C)	Hvid
8	Økologisk	1480	3	1	1	2	2	1	0	71.67	22	64.3	47.5	46	98.4	63.8	79	88.5	67.2	98.3	63.4	98.2	64.7	92.9	65.1	LSL CLASSIC (LSL C)	Hvid
8	Økologisk	1720	3	1	1	2	2	1	0	71.67	22	64.3	47.5	46	98.4	63.8	79	88.5	67.2	98.3	63.4	98.2	64.7	92.9	65.1	LSL CLASSIC (LSL C)	Hvid
8	Økologisk	1467	3	1	1	3	2	1	0	71.67	22	64.3	47.5	46	98.4	63.8	79	88.5	67.2	98.3	63.4	98.2	64.7	92.9	65.1	LSL CLASSIC (LSL C)	Hvid
8	Økologisk	1745	3	1	1	1	2	1	0	71.67	22	64.3	47.5	46	98.4	63.8	79	88.5	67.2	98.3	63.4	98.2	64.7	92.9	65.1	LSL CLASSIC (LSL C)	Hvid
8	Økologisk	1641	3	1	1	4	2	1	0	71.67	22	64.3	47.5	46	98.4	63.8	79	88.5	67.2	98.3	63.4	98.2	64.7	92.9	65.1	LSL CLASSIC (LSL C)	Hvid
8	Økologisk	1599	3	1	1	2	2	1	0	71.67	22	64.3	47.5	46	98.4	63.8	79	88.5	67.2	98.3	63.4	98.2	64.7	92.9	65.1	LSL CLASSIC (LSL C)	Hvid
8	Økologisk	1507	3	1	1	2	2	1	0	71.67	22	64.3	47.5	46	98.4	63.8	79	88.5	67.2	98.3	63.4	98.2	64.7	92.9	65.1	LSL CLASSIC (LSL C)	Hvid
8	Økologisk	1524	3	1	1	1	2	1	0	71.67	22	64.3	47.5	46	98.4	63.8	79	88.5	67.2	98.3	63.4	98.2	64.7	92.9	65.1	LSL CLASSIC (LSL C)	Hvid
8	Økologisk	1634	3	1	1	1	2	1	0	71.67	22	64.3	47.5	46	98.4	63.8	79	88.5	67.2	98.3	63.4	98.2	64.7	92.9	65.1	LSL CLASSIC (LSL C)	Hvid
8	Økologisk	1985	3	1	2	0	.	.	0	71.67	22	64.3	47.5	46	98.4	63.8	79	88.5	67.2	98.3	63.4	98.2	64.7	92.9	65.1	LSL CLASSIC (LSL C)	Hvid
8	Økologisk	1843	3	1	1	1	2	1	0	71.67	22	64.3	47.5	46	98.4	63.8	79	88.5	67.2	98.3	63.4	98.2	64.7	92.9	65.1	LSL CLASSIC (LSL C)	Hvid
8	Økologisk	1664	3	2	2	0	.	.	0	71.67	22	64.3	47.5	46	98.4	63.8	79	88.5	67.2	98.3	63.4	98.2	64.7	92.9	65.1	LSL CLASSIC (LSL C)	Hvid
8	Økologisk	2116	3	2	2	0	.	.	0	71.67	22	64.3	47.5	46	98.4	63.8	79	88.5	67.2	98.3	63.4	98.2	64.7	92.9	65.1	LSL CLASSIC (LSL C)	Hvid
8	Økologisk	1726	3	1	1	1	2	1	0	71.67	22	64.3	47.5	46	98.4	63.8	79	88.5	67.2	98.3	63.4	98.2	64.7	92.9	65.1	LSL CLASSIC (LSL C)	Hvid
8	Økologisk	1599	3	1	1	4	2	1	0	71.67	22	64.3	47.5	46	98.4	63.8	79	88.5	67.2	98.3	63.4	98.2	64.7	92.9	65.1	LSL CLASSIC (LSL C)	Hvid
8	Økologisk	1636	3	1	1	4	2	1	0	71.67	22	64.3	47.5	46	98.4	63.8	79	88.5	67.2	98.3	63.4	98.2	64.7	92.9	65.1	LSL CLASSIC (LSL C)	Hvid
8	Økologisk	1614	3	2	2	0	.	.	0	71.67	22	64.3	47.5	46	98.4	63.8	79	88.5	67.2	98.3	63.4	98.2	64.7	92.9	65.1	LSL CLASSIC (LSL C)	Hvid
8	Økologisk	1737	3	1	1	4	2	1	0	71.67	22	64.3	47.5	46	98.4	63.8	79	88.5	67.2	98.3	63.4	98.2	64.7	92.9	65.1	LSL CLASSIC (LSL C)	Hvid
8	Økologisk	1440	3	2	2	0	.	.	0	71.67	22	64.3	47.5	46	98.4	63.8	79	88.5	67.2	98.3	63.4	98.2	64.7	92.9	65.1	LSL CLASSIC (LSL C)	Hvid
8	Økologisk	1568	3	1	1	3	2	1	0	71.67	22	64.3	47.5	46	98.4	63.8	79	88.5	67.2	98.3	63.4	98.2	64.7	92.9	65.1	LSL CLASSIC (LSL C)	Hvid
8	Økologisk	2063	3	1	1	1	2	1	0	71.67	22	64.3	47.5	46	98.4	63.8	79	88.5	67.2	98.3	63.4	98.2	64.7	92.9	65.1	LSL CLASSIC (LSL C)	Hvid
8	Økologisk	1608	3	1	1	1	1	1	0	71.67	22	64.3	47.5	46	98.4	63.8	79	88.5	67.2	98.3	63.4	98.2	64.7	92.9	65.1	LSL CLASSIC (LSL C)	Hvid
8	Økologisk	1671	3	2	2	0	.	.	0	71.67	22	64.3	47.5	46	98.4	63.8	79	88.5	67.2	98.3	63.4	98.2	64.7	92.9	65.1	LSL CLASSIC (LSL C)	Hvid
8	Økologisk	1573	3	2	1	1	2	1	0	71.67	22	64.3	47.5	46	98.4	63.8	79	88.5	67.2	98.3	63.4	98.2	64.7	92.9	65.1	LSL CLASSIC (LSL C)	Hvid
8	Økologisk	1358	3	2	1	2	2	1	0	71.67	22	64.3	47.5	46	98.4	63.8	79	88.5	67.2	98.3	63.4	98.2	64.7	92.9	65.1	LSL CLASSIC (LSL C)	Hvid
8	Økologisk	1663	3	1	1	3	2	1	0	71.67	22	64.3	47.5	46	98.4	63.8	79	88.5	67.2	98.3	63.4	98.2	64.7	92.9	65.1	LSL CLASSIC (LSL C)	Hvid
8	Økologisk	1704	3	2	2	0	.	.	0	71.67	22	64.3	47.5	46	98.4	63.8	79	88.5	67.2	98.3	63.4	98.2	64.7	92.9	65.1	LSL CLASSIC (LSL C)	Hvid
8	Økologisk	1544	1	1	2	0	.	.	0	71.67	22	64.3	47.5	46	98.4	63.8	79	88.5	67.2	98.3	63.4	98.2	64.7	92.9	65.1	LSL CLASSIC (LSL C)	Hvid
8	Økologisk	1597	3	1	1	1	2	1	0	71.67	22	64.3	47.5	46	98.4	63.8	79	88.5	67.2	98.3	63.4	98.2	64.7	92.9	65.1	LSL CLASSIC (LSL C)	Hvid
8	Økologisk	1510	3	1	1	2	2	1	0	71.67	22	64.3	47.5	46	98.4	63.8	79	88.5	67.2	98.3	63.4	98.2	64.7	92.9	65.1	LSL CLASSIC (LSL C)	Hvid
8	Økologisk	1375	3	1	1	2	1	1	0	71.67	22	64.3	47.5	46	98.4	63.8	79	88.5	67.2	98.3	63.4	98.2	64.7	92.9	65.1	LSL CLASSIC (LSL C)	Hvid
8	Økologisk	1702	3	2	2	0	.	.	0	71.67	22	64.3	47.5	46	98.4	63.8	79	88.5	67.2	98.3	63.4	98.2	64.7	92.9	65.1	LSL CLASSIC (LSL C)	Hvid
8	Økologisk	1654	2	1	2	0	.	.	0	71.67	22	64.3	47.5	46	98.4	63.8	79	88.5	67.2	98.3	63.4	98.2	64.7	92.9	65.1	LSL CLASSIC (LSL C)	Hvid
8	Økologisk	1776	3	1	1	2	2	1	0	71.67	22	64.3	47.5	46	98.4	63.8	79	88.5	67.2	98.3	63.4	98.2	64.7	92.9	65.1	LSL CLASSIC (LSL C)	Hvid
8	Økologisk	1625	2	1	1	1	2	1	0	71.67	22	64.3	47.5	46	98.4	63.8	79	88.5	67.2	98.3	63.4	98.2	64.7	92.9	65.1	LSL CLASSIC (LSL C)	Hvid
8	Økologisk	1739	3	2	2	0	.	.	0	71.67	22	64.3	47.5	46	98.4	63.8	79	88.5	67.2	98.3	63.4	98.2	64.7	92.9	65.1	LSL CLASSIC (LSL C)	Hvid
8	Økologisk	1759	3	2	2	0	.	.	0	71.67	22	64.3	47.5	46	98.4	63.8	79	88.5	67.2	98.3	63.4	98.2	64.7	92.9	65.1	LSL CLASSIC (LSL C)	Hvid
8	Økologisk	1578	2	1	1	3	2	1	0	71.67	22	64.3	47.5	46	98.4	63.8	79	88.5	67.2	98.3	63.4	98.2	64.7	92.9	65.1	LSL CLASSIC (LSL C)	Hvid
8	Økologisk	1469	3	2	2	0	.	.	0	71.67	22	64.3	47.5	46	98.4	63.8	79	88.5	67.2	98.3	63.4	98.2	64.7	92.9	65.1	LSL CLASSIC (LSL C)	Hvid
8	Økologisk	1572	3	2	1	1	2	1	0	71.67	22	64.3	47.5	46	98.4	63.8	79	88.5	67.2	98.3	63.4	98.2	64.7	92.9	65.1	LSL CLASSIC (LSL C)	Hvid
8	Økologisk	1847	3	1	1	2	2	1	0	71.67	22	64.3	47.5	46	98.4	63.8	79	88.5	67.2	98.3	63.4	98.2	64.7	92.9	65.1	LSL CLASSIC (LSL C)	Hvid
8	Økologisk	1388	3	2	1	2	2	1	0	71.67	22	64.3	47.5	46	98.4	63.8	79	88.5	67.2	98.3	63.4	98.2	64.7	92.9	65.1	LSL CLASSIC (LSL C)	Hvid
8	Økologisk	1734	3	1	1	2	2	1	0	71.67	22	64.3	47.5	46	98.4	63.8	79	88.5	67.2	98.3	63.4	98.2	64.7	92.9	65.1	LSL CLASSIC (LSL C)	Hvid
8	Økologisk	1665	3	2	2	0	.	.	0	71.67	22	64.3	47.5	46	98.4	63.8	79	88.5	67.2	98.3	63.4	98.2	64.7	92.9	65.1	LSL CLASSIC (LSL C)	Hvid
8	Økologisk	1592	3	1	1	2	2	1	0	71.67	22	64.3	47.5	46	98.4	63.8	79	88.5	67.2	98.3	63.4	98.2	64.7	92.9	65.1	LSL CLASSIC (LSL C)	Hvid
8	Økologisk	1551	3	1	1	4	2	1	0	71.67	22	64.3	47.5	46	98.4	63.8	79	88.5	67.2	98.3	63.4	98.2	64.7	92.9	65.1	LSL CLASSIC (LSL C)	Hvid
8	Økologisk	1635	3	1	1	2	2	1	0	71.67	22	64.3	47.5	46	98.4	63.8	79	88.5	67.2	98.3	63.4	98.2	64.7	92.9	65.1	LSL CLASSIC (LSL C)	Hvid
8	Økologisk	1592	3	1	1	1	2	1	0	71.67	22	64.3	47.5	46	98.4	63.8	79	88.5	67.2	98.3	63.4	98.2	64.7	92.9	65.1	LSL CLASSIC (LSL C)	Hvid
8	Økologisk	1263	3	1	1	2	2	1	0	71.67	22	64.3	47.5	46	98.4	63.8	79	88.5	67.2	98.3	63.4	98.2	64.7	92.9	65.1	LSL CLASSIC (LSL C)	Hvid
8	Økologisk	1671	3	2	2	0	.	.	0	71.67	22	64.3	47.5	46	98.4	63.8	79	88.5	67.2	98.3	63.4	98.2	64.7	92.9	65.1	LSL CLASSIC (LSL C)	Hvid
8	Økologisk	1624	3	1	1	4	2	1	0	71.67	22	64.3	47.5	46	98.4	63.8	79	88.5	67.2	98.3	63.4	98.2	64.7	92.9	65.1	LSL CLASSIC (LSL C)	Hvid
8	Økologisk	1656	3	2	2	0	.	.	0	71.67	22	64.3	47.5	46	98.4	63.8	79	88.5	67.2	98.3	63.4	98.2	64.7	92.9	65.1	LSL CLASSIC (LSL C)	Hvid
8	Økologisk	1754	3	1	1	2	2	1	0	71.67	22	64.3	47.5	46	98.4	63.8	79	88.5	67.2	98.3	63.4	98.2	64.7	92.9	65.1	LSL CLASSIC (LSL C)	Hvid
8	Økologisk	1584	3	2	1	2	2	1	0	71.67	22	64.3	47.5	46	98.4	63.8	79	88.5	67.2	98.3	63.4	98.2	64.7	92.9	65.1	LSL CLASSIC (LSL C)	Hvid
8	Økologisk	1813	2	2	1	1	2	1	0	71.67	22	64.3	47.5	46	98.4	63.8	79	88.5	67.2	98.3	63.4	98.2	64.7	92.9	65.1	LSL CLASSIC (LSL C)	Hvid
8	Økologisk	1532	3	1	1	2	2	1	0	71.67	22	64.3	47.5	46	98.4	63.8	79	88.5	67.2	98.3	63.4	98.2	64.7	92.9	65.1	LSL CLASSIC (LSL C)	Hvid
8	Økologisk	1716	3	1	1	2	2	1	0	71.67	22	64.3	47.5	46	98.4	63.8	79	88.5	67.2	98.3	63.4	98.2	64.7	92.9	65.1	LSL CLASSIC (LSL C)	Hvid
8	Økologisk	1431	3	1	1	2	2	1	0	71.67	22	64.3	47.5	46	98.4	63.8	79	88.5	67.2	98.3	63.4	98.2	64.7	92.9	65.1	LSL CLASSIC (LSL C)	Hvid
8	Økologisk	1533	3	1	1	1	2	1	0	71.67	22	64.3	47.5	46	98.4	63.8	79	88.5	67.2	98.3	63.4	98.2	64.7	92.9	65.1	LSL CLASSIC (LSL C)	Hvid
8	Økologisk	1564	1	1	1	2	2	1	0	71.67	22	64.3	47.5	46	98.4	63.8	79	88.5	67.2	98.3	63.4	98.2	64.7	92.9	65.1	LSL CLASSIC (LSL C)	Hvid
8	Økologisk	1648	3	1	1	1	2	1	0	71.67	22	64.3	47.5	46	98.4	63.8	79	88.5	67.2	98.3	63.4	98.2	64.7	92.9	65.1	LSL CLASSIC (LSL C)	Hvid
8	Økologisk	1490	3	1	1	3	2	1	0	71.67	22	64.3	47.5	46	98.4	63.8	79	88.5	67.2	98.3	63.4	98.2	64.7	92.9	65.1	LSL CLASSIC (LSL C)	Hvid
8	Økologisk	1492	3	1	1	1	2	1	0	71.67	22	64.3	47.5	46	98.4	63.8	79	88.5	67.2	98.3	63.4	98.2	64.7	92.9	65.1	LSL CLASSIC (LSL C)	Hvid
8	Økologisk	1480	3	1	1	4	2	1	0	71.67	22	64.3	47.5	46	98.4	63.8	79	88.5	67.2	98.3	63.4	98.2	64.7	92.9	65.1	LSL CLASSIC (LSL C)	Hvid
8	Økologisk	1472	3	2	2	0	.	.	0	71.67	22	64.3	47.5	46	98.4	63.8	79	88.5	67.2	98.3	63.4	98.2	64.7	92.9	65.1	LSL CLASSIC (LSL C)	Hvid
8	Økologisk	1581	3	1	1	4	2	1	0	71.67	22	64.3	47.5	46	98.4	63.8	79	88.5	67.2	98.3	63.4	98.2	64.7	92.9	65.1	LSL CLASSIC (LSL C)	Hvid
8	Økologisk	1851	3	1	1	1	2	1	0	71.67	22	64.3	47.5	46	98.4	63.8	79	88.5	67.2	98.3	63.4	98.2	64.7	92.9	65.1	LSL CLASSIC (LSL C)	Hvid
8	Økologisk	1767	3	1	1	2	2	1	0	71.67	22	64.3	47.5	46	98.4	63.8	79	88.5	67.2	98.3	63.4	98.2	64.7	92.9	65.1	LSL CLASSIC (LSL C)	Hvid
8	Økologisk	1584	3	2	2	0	.	.	0	71.67	22	64.3	47.5	46	98.4	63.8	79	88.5	67.2	98.3	63.4	98.2	64.7	92.9	65.1	LSL CLASSIC (LSL C)	Hvid
8	Økologisk	1541	3	1	1	2	2	1	0	71.67	22	64.3	47.5	46	98.4	63.8	79	88.5	67.2	98.3	63.4	98.2	64.7	92.9	65.1	LSL CLASSIC (LSL C)	Hvid
8	Økologisk	1622	3	1	1	2	2	1	0	71.67	22	64.3	47.5	46	98.4	63.8	79	88.5	67.2	98.3	63.4	98.2	64.7	92.9	65.1	LSL CLASSIC (LSL C)	Hvid
8	Økologisk	1681	3	1	1	3	2	1	0	71.67	22	64.3	47.5	46	98.4	63.8	79	88.5	67.2	98.3	63.4	98.2	64.7	92.9	65.1	LSL CLASSIC (LSL C)	Hvid
8	Økologisk	1640	3	1	1	1	2	1	0	71.67	22	64.3	47.5	46	98.4	63.8	79	88.5	67.2	98.3	63.4	98.2	64.7	92.9	65.1	LSL CLASSIC (LSL C)	Hvid
8	Økologisk	1409	3	1	1	1	2	1	0	71.67	22	64.3	47.5	46	98.4	63.8	79	88.5	67.2	98.3	63.4	98.2	64.7	92.9	65.1	LSL CLASSIC (LSL C)	Hvid
8	Økologisk	1608	3	1	1	3	3	1	0	71.67	22	64.3	47.5	46	98.4	63.8	79	88.5	67.2	98.3	63.4	98.2	64.7	92.9	65.1	LSL CLASSIC (LSL C)	Hvid
8	Økologisk	1523	3	1	1	4	2	1	0	71.67	22	64.3	47.5	46	98.4	63.8	79	88.5	67.2	98.3	63.4	98.2	64.7	92.9	65.1	LSL CLASSIC (LSL C)	Hvid
8	Økologisk	1639	3	1	1	2	2	1	0	71.67	22	64.3	47.5	46	98.4	63.8	79	88.5	67.2	98.3	63.4	98.2	64.7	92.9	65.1	LSL CLASSIC (LSL C)	Hvid
8	Økologisk	1558	1	1	1	1	2	1	0	71.67	22	64.3	47.5	46	98.4	63.8	79	88.5	67.2	98.3	63.4	98.2	64.7	92.9	65.1	LSL CLASSIC (LSL C)	Hvid
8	Økologisk	1595	3	1	1	4	2	1	0	71.67	22	64.3	47.5	46	98.4	63.8	79	88.5	67.2	98.3	63.4	98.2	64.7	92.9	65.1	LSL CLASSIC (LSL C)	Hvid
8	Økologisk	1655	3	2	2	0	.	.	0	71.67	22	64.3	47.5	46	98.4	63.8	79	88.5	67.2	98.3	63.4	98.2	64.7	92.9	65.1	LSL CLASSIC (LSL C)	Hvid
8	Økologisk	1640	3	1	1	4	2	1	0	71.67	22	64.3	47.5	46	98.4	63.8	79	88.5	67.2	98.3	63.4	98.2	64.7	92.9	65.1	LSL CLASSIC (LSL C)	Hvid
8	Økologisk	1491	1	1	1	4	2	1	0	71.67	22	64.3	47.5	46	98.4	63.8	79	88.5	67.2	98.3	63.4	98.2	64.7	92.9	65.1	LSL CLASSIC (LSL C)	Hvid
8	Økologisk	1743	3	1	1	4	2	1	0	71.67	22	64.3	47.5	46	98.4	63.8	79	88.5	67.2	98.3	63.4	98.2	64.7	92.9	65.1	LSL CLASSIC (LSL C)	Hvid
8	Økologisk	1594	3	2	2	0	.	.	0	71.67	22	64.3	47.5	46	98.4	63.8	79	88.5	67.2	98.3	63.4	98.2	64.7	92.9	65.1	LSL CLASSIC (LSL C)	Hvid
8	Økologisk	1625	3	2	2	0	.	.	0	71.67	22	64.3	47.5	46	98.4	63.8	79	88.5	67.2	98.3	63.4	98.2	64.7	92.9	65.1	LSL CLASSIC (LSL C)	Hvid
8	Økologisk	1533	3	1	1	1	2	1	0	71.67	22	64.3	47.5	46	98.4	63.8	79	88.5	67.2	98.3	63.4	98.2	64.7	92.9	65.1	LSL CLASSIC (LSL C)	Hvid
8	Økologisk	1627	3	1	1	4	2	1	0	71.67	22	64.3	47.5	46	98.4	63.8	79	88.5	67.2	98.3	63.4	98.2	64.7	92.9	65.1	LSL CLASSIC (LSL C)	Hvid
8	Økologisk	1621	3	1	1	1	2	1	0	71.67	22	64.3	47.5	46	98.4	63.8	79	88.5	67.2	98.3	63.4	98.2	64.7	92.9	65.1	LSL CLASSIC (LSL C)	Hvid
8	Økologisk	1541	3	1	1	2	2	1	0	71.67	22	64.3	47.5	46	98.4	63.8	79	88.5	67.2	98.3	63.4	98.2	64.7	92.9	65.1	LSL CLASSIC (LSL C)	Hvid
8	Økologisk	1401	3	2	2	0	.	.	0	71.67	22	64.3	47.5	46	98.4	63.8	79	88.5	67.2	98.3	63.4	98.2	64.7	92.9	65.1	LSL CLASSIC (LSL C)	Hvid
8	Økologisk	1689	3	2	2	0	.	.	0	71.67	22	64.3	47.5	46	98.4	63.8	79	88.5	67.2	98.3	63.4	98.2	64.7	92.9	65.1	LSL CLASSIC (LSL C)	Hvid
8	Økologisk	1706	2	2	2	0	.	.	0	71.67	22	64.3	47.5	46	98.4	63.8	79	88.5	67.2	98.3	63.4	98.2	64.7	92.9	65.1	LSL CLASSIC (LSL C)	Hvid
8	Økologisk	1513	3	1	1	3	2	1	0	71.67	22	64.3	47.5	46	98.4	63.8	79	88.5	67.2	98.3	63.4	98.2	64.7	92.9	65.1	LSL CLASSIC (LSL C)	Hvid
8	Økologisk	1569	3	1	1	4	2	1	0	71.67	22	64.3	47.5	46	98.4	63.8	79	88.5	67.2	98.3	63.4	98.2	64.7	92.9	65.1	LSL CLASSIC (LSL C)	Hvid
8	Økologisk	1563	3	2	2	0	.	.	0	71.67	22	64.3	47.5	46	98.4	63.8	79	88.5	67.2	98.3	63.4	98.2	64.7	92.9	65.1	LSL CLASSIC (LSL C)	Hvid
9	Bur	1930	3	2	2	0	.	.	0	49.59
9	Bur	1650	1	2	2	0	.	.	0	49.59
9	Bur	1691	3	2	2	0	.	.	0	49.59
9	Bur	1393	3	2	2	0	.	.	0	49.59
9	Bur	1623	3	1	1	1	2	1	0	49.59
9	Bur	1502	3	2	1	1	2	1	0	49.59
9	Bur	1580	2	1	1	2	2	1	0	49.59
9	Bur	1637	3	2	2	0	.	.	0	49.59
9	Bur	1846	2	1	2	0	.	.	0	49.59
9	Bur	1600	3	1	1	2	3	1	0	49.59
9	Bur	1569	3	2	2	0	.	.	0	49.59
9	Bur	1452	2	1	1	1	2	1	0	49.59
9	Bur	1524	3	2	2	0	.	.	0	49.59
9	Bur	1587	3	2	2	0	.	.	0	49.59
9	Bur	1456	3	2	1	1	2	1	0	49.59
9	Bur	1401	3	1	1	1	2	1	0	49.59
9	Bur	1686	3	2	2	0	.	.	0	49.59
9	Bur	1591	2	2	2	0	.	.	0	49.59
9	Bur	1316	3	1	1	2	2	1	0	49.59
9	Bur	1675	2	1	1	1	2	1	0	49.59
9	Bur	1338	3	2	1	1	2	1	0	49.59
9	Bur	1527	3	2	2	0	.	.	0	49.59
9	Bur	1599	3	1	1	2	2	1	0	49.59
9	Bur	1441	3	1	1	1	2	1	0	49.59
9	Bur	1963	3	2	2	0	.	.	0	49.59
9	Bur	1392	3	2	2	0	.	.	0	49.59
9	Bur	1350	3	2	2	0	.	.	0	49.59
9	Bur	1287	3	1	1	2	2	1	0	49.59
9	Bur	1463	1	1	1	4	2	1	0	49.59
9	Bur	1795	3	1	1	2	2	1	0	49.59
9	Bur	1631	3	2	2	0	.	.	0	49.59
9	Bur	1809	3	2	2	0	.	.	0	49.59
9	Bur	1649	1	1	1	4	2	1	0	49.59
9	Bur	1785	3	2	2	0	.	.	0	49.59
9	Bur	1565	3	2	2	0	.	.	0	49.59
9	Bur	1428	3	2	2	0	.	.	0	49.59
9	Bur	1657	2	2	2	0	.	.	0	49.59
9	Bur	1555	3	1	1	1	2	1	0	49.59
9	Bur	1594	3	1	1	1	1	1	0	49.59
9	Bur	1792	3	1	1	2	2	1	0	49.59
9	Bur	1451	2	1	1	4	3	1	0	49.59
9	Bur	1545	2	2	2	0	.	.	0	49.59
9	Bur	1813	3	2	2	0	.	.	0	49.59
9	Bur	1248	3	1	1	4	2	1	0	49.59
9	Bur	1388	3	2	1	1	2	1	0	49.59
9	Bur	1316	3	1	1	2	2	1	0	49.59
9	Bur	1659	3	2	2	0	.	.	0	49.59
9	Bur	1531	3	1	1	2	2	1	0	49.59
9	Bur	1541	3	1	1	4	2	1	0	49.59
9	Bur	1422	3	2	2	0	.	.	0	49.59
9	Bur	1833	3	2	2	0	.	.	0	49.59
9	Bur	1488	3	2	2	0	.	.	0	49.59
9	Bur	1925	3	2	2	0	.	.	0	49.59
9	Bur	1380	3	1	1	1	2	1	0	49.59
9	Bur	1580	3	2	2	0	.	.	0	49.59
9	Bur	1517	3	1	1	1	2	1	0	49.59
9	Bur	1486	3	2	2	0	.	.	0	49.59
9	Bur	1703	3	1	1	2	2	1	0	49.59
9	Bur	1495	2	1	1	4	2	1	0	49.59
9	Bur	1301	3	2	2	0	.	.	0	49.59
9	Bur	1749	3	1	2	0	.	.	0	49.59
9	Bur	1571	3	2	2	0	.	.	0	49.59
9	Bur	1747	2	1	1	4	2	1	0	49.59
9	Bur	1351	3	2	2	0	.	.	0	49.59
9	Bur	1463	3	1	1	2	2	1	0	49.59
9	Bur	1579	3	1	1	2	2	1	0	49.59
9	Bur	1687	3	1	1	2	2	1	0	49.59
9	Bur	1422	3	1	1	2	2	1	0	49.59
9	Bur	1464	3	1	1	1	2	1	0	49.59
9	Bur	1614	3	2	2	0	.	.	0	49.59
9	Bur	1370	2	1	1	4	2	1	0	49.59
9	Bur	1724	3	2	2	0	.	.	0	49.59
9	Bur	1540	1	1	1	4	2	1	0	49.59
9	Bur	1717	3	2	2	0	.	.	0	49.59
9	Bur	1538	1	1	1	4	2	1	0	49.59
9	Bur	1706	3	2	2	0	.	.	0	49.59
9	Bur	1311	3	1	1	3	2	1	0	49.59
9	Bur	1658	3	2	2	0	.	.	0	49.59
9	Bur	1373	3	2	2	0	.	.	0	49.59
9	Bur	1539	3	2	2	0	.	.	0	49.59
9	Bur	1498	3	1	1	1	2	1	0	49.59
9	Bur	1608	3	2	2	0	.	.	0	49.59
9	Bur	1548	3	2	2	0	.	.	0	49.59
9	Bur	1655	3	2	2	0	.	.	0	49.59
9	Bur	1460	3	1	1	2	2	1	0	49.59
9	Bur	1335	2	1	1	2	2	1	0	49.59
9	Bur	1782	3	2	2	0	.	.	0	49.59
9	Bur	1724	3	2	2	0	.	.	0	49.59
9	Bur	1565	1	1	2	0	.	.	0	49.59
9	Bur	1673	2	1	1	2	2	1	0	49.59
9	Bur	1816	3	2	2	0	.	.	0	49.59
9	Bur	1507	3	1	1	1	2	1	0	49.59
9	Bur	1805	3	2	2	0	.	.	0	49.59
9	Bur	1687	2	2	2	0	.	.	0	49.59
9	Bur	1629	3	2	2	0	.	.	0	49.59
9	Bur	1292	3	1	1	1	2	1	0	49.59
9	Bur	1506	2	1	1	2	2	1	0	49.59
9	Bur	1347	3	2	2	0	.	.	0	49.59
9	Bur	1508	1	1	1	4	2	1	0	49.59
9	Bur	1792	3	2	2	0	.	.	0	49.59
9	Bur	1635	3	1	1	1	2	1	0	49.59
9	Bur	1420	2	1	1	1	2	1	0	49.59
9	Bur	1432	3	1	1	1	2	1	0	49.59
9	Bur	1690	3	2	1	1	2	1	0	49.59
9	Bur	1758	2	1	1	1	2	1	0	49.59
9	Bur	1483	3	1	1	1	2	1	0	49.59
9	Bur	1486	3	1	1	1	2	1	0	49.59
9	Bur	1672	3	2	2	0	.	.	0	49.59
9	Bur	1489	3	1	1	4	2	1	0	49.59
9	Bur	1619	3	1	1	2	2	1	0	49.59
9	Bur	1581	1	2	2	0	.	.	0	49.59
9	Bur	1670	3	2	2	0	.	.	0	49.59
9	Bur	1480	3	1	1	2	2	1	0	49.59
9	Bur	1440	3	1	1	1	2	1	0	49.59
9	Bur	1565	3	1	1	1	2	1	0	49.59
9	Bur	1632	3	2	2	0	.	.	0	49.59
9	Bur	1507	2	1	1	2	2	1	0	49.59
9	Bur	1444	3	2	2	0	.	.	0	49.59
9	Bur	1393	3	2	2	0	.	.	0	49.59
9	Bur	1492	2	1	2	0	.	.	0	49.59
9	Bur	1955	3	2	2	0	.	.	0	49.59
10	Skrab	1456	3	1	1	2	2	1	0	100
10	Skrab	1831	1	1	1	4	2	1	0	100
10	Skrab	1580	2	1	1	4	2	1	0	100
10	Skrab	1726	3	1	1	3	2	1	0	100
10	Skrab	1824	2	1	1	3	2	1	0	100
10	Skrab	1793	2	1	1	4	2	1	0	100
10	Skrab	1294	1	1	1	4	2	1	0	100
10	Skrab	1466	1	1	1	4	2	1	0	100
10	Skrab	1601	3	1	1	1	3+	2	0	100
10	Skrab	1742	3	1	1	4	2	1	0	100
10	Skrab	1542	1	1	1	2	2	1	0	100
10	Skrab	1433	2	1	1	4	2	1	0	100
10	Skrab	1452	2	1	1	4	2	1	0	100
10	Skrab	1513	3	1	1	3	2	1	0	100
10	Skrab	1684	2	1	1	4	2	1	0	100
10	Skrab	1751	3	1	1	1	2	1	0	100
10	Skrab	1673	3	1	1	4	2	1	0	100
10	Skrab	1605	3	1	1	2	2	1	0	100
10	Skrab	1556	1	1	1	4	2	1	0	100
10	Skrab	1516	2	1	1	4	2	1	0	100
10	Skrab	1543	3	1	1	4	2	1	0	100
10	Skrab	1381	2	1	1	4	2	1	0	100
10	Skrab	1836	2	1	1	2	2	1	0	100
10	Skrab	1630	3	1	1	2	2	1	0	100
10	Skrab	1863	1	1	1	4	2	1	0	100
10	Skrab	1553	3	1	1	3	2	1	0	100
10	Skrab	1773	3	1	1	4	2	1	0	100
10	Skrab	1768	1	1	1	4	2	1	0	100
10	Skrab	1521	2	1	1	3	2	1	0	100
10	Skrab	1716	3	1	1	2	2	1	0	100
10	Skrab	1573	2	1	1	4	2	1	0	100
10	Skrab	1658	2	1	1	4	2	1	0	100
10	Skrab	1710	2	1	1	2	2	1	0	100
10	Skrab	1667	2	1	1	4	2	1	0	100
10	Skrab	1541	1	1	1	3	2	1	0	100
10	Skrab	1530	3	1	1	2	2	1	0	100
10	Skrab	1392	3	1	1	4	2	1	0	100
10	Skrab	1468	3	1	1	3	2	1	0	100
10	Skrab	1672	1	1	1	4	2	1	0	100
10	Skrab	1497	3	1	1	4	2	1	0	100
10	Skrab	1815	3	1	1	3	2	1	0	100
10	Skrab	1779	2	1	1	2	2	1	0	100
10	Skrab	1501	3	1	1	4	2	1	0	100
10	Skrab	1878	3	1	1	1	2	1	0	100
10	Skrab	1761	2	1	1	2	2	1	0	100
10	Skrab	1538	1	1	1	4	2	1	0	100
10	Skrab	1402	3	1	1	4	2	1	0	100
10	Skrab	1537	2	1	1	4	2	1	0	100
10	Skrab	1837	2	1	1	4	2	1	0	100
10	Skrab	1732	3	1	1	2	2	1	0	100
10	Skrab	1648	2	1	1	2	2	1	0	100
10	Skrab	1703	2	1	1	2	2	1	0	100
10	Skrab	1593	3	1	1	2	2	1	0	100
10	Skrab	1610	3	1	1	4	2	1	0	100
10	Skrab	1653	2	1	1	4	2	1	0	100
10	Skrab	1475	2	1	1	4	2	1	0	100
10	Skrab	1973	2	1	1	4	2	1	0	100
10	Skrab	1655	2	1	1	4	2	1	0	100
10	Skrab	1624	2	1	1	3	2	1	0	100
10	Skrab	1692	1	1	1	4	2	1	0	100
10	Skrab	1499	1	1	1	4	2	1	0	100
10	Skrab	1985	1	1	1	4	3	1	0	100
10	Skrab	1472	3	1	1	4	1	1	0	100
10	Skrab	1573	2	1	1	4	2	1	0	100
10	Skrab	1881	1	1	1	4	2	1	0	100
10	Skrab	1578	2	1	1	4	2	1	0	100
10	Skrab	1573	1	1	1	4	2	1	0	100
10	Skrab	1968	1	1	1	4	2	1	0	100
10	Skrab	1467	1	1	1	4	2	1	0	100
10	Skrab	1511	2	1	1	4	2	1	0	100
10	Skrab	1476	3	1	1	2	2	1	0	100
10	Skrab	1666	1	1	1	1	2	1	0	100
10	Skrab	1661	3	1	1	4	2	1	0	100
10	Skrab	1526	3	1	1	4	2	1	0	100
10	Skrab	1602	3	1	1	4	2	1	0	100
10	Skrab	1583	3	1	1	1	2	1	0	100
10	Skrab	1612	3	1	1	3	2	1	0	100
10	Skrab	1444	3	1	1	1	2	1	0	100
10	Skrab	1485	1	1	1	4	2	1	0	100
10	Skrab	1555	1	1	1	4	2	1	0	100
10	Skrab	1546	2	1	1	4	2	1	0	100
10	Skrab	1533	2	1	1	2	2	1	0	100
10	Skrab	1660	1	1	1	4	2	1	0	100
10	Skrab	1725	2	1	1	4	2	1	0	100
10	Skrab	1635	3	1	1	4	2	1	0	100
10	Skrab	1571	3	1	1	3	2	1	0	100
10	Skrab	1545	3	1	1	4	2	1	0	100
10	Skrab	2299	3	1	1	3	2	1	0	100
10	Skrab	1611	2	1	1	4	3	1	0	100
10	Skrab	1591	1	1	1	4	2	1	0	100
10	Skrab	1591	3	1	1	4	2	1	0	100
10	Skrab	1667	1	1	1	4	2	1	0	100
10	Skrab	1541	3	1	1	3	2	1	0	100
10	Skrab	1871	3	1	1	4	2	1	0	100
10	Skrab	1333	3	1	1	4	2	1	0	100
10	Skrab	1634	2	1	1	3	2	1	0	100
10	Skrab	1566	2	1	1	4	2	1	0	100
10	Skrab	1605	1	1	1	4	2	1	0	100
10	Skrab	1561	1	1	1	3	2	1	0	100
10	Skrab	1794	1	1	1	4	2	1	0	100
10	Skrab	1643	2	1	1	3	2	1	0	100
10	Skrab	1668	1	1	1	4	2	1	0	100
10	Skrab	1821	1	1	1	2	2	1	0	100
10	Skrab	1679	1	1	1	4	2	1	0	100
10	Skrab	1551	2	1	1	3	2	1	0	100
10	Skrab	1723	1	1	1	3	2	1	0	100
10	Skrab	1617	2	1	1	3	3	1	0	100
10	Skrab	1458	1	1	1	4	2	1	0	100
10	Skrab	1618	1	1	1	4	2	1	0	100
10	Skrab	1551	2	1	1	3	2	1	0	100
10	Skrab	1603	3	1	1	1	2	1	0	100
10	Skrab	1645	3	1	1	2	2	1	0	100
10	Skrab	1498	3	1	1	2	2	1	0	100
10	Skrab	1602	3	1	1	4	2	1	0	100
10	Skrab	1919	3	1	1	2	2	1	0	100
10	Skrab	1617	2	1	1	4	2	1	0	100
10	Skrab	1684	3	1	1	4	2	1	0	100
10	Skrab	1490	2	1	1	4	2	1	0	100
10	Skrab	1660	2	1	1	1	2	1	0	100
10	Skrab	1824	3	1	1	4	2	1	0	100
11	Bur	1482	3	2	2	0	.	.	0	83.33	20	71.6	48.7	30	96.7	62.5	88	72	67.4	94.7	63.4	94.4	63.6	88.1	65.8	LSL CLASSIC (LSL C)	Hvid
11	Bur	1767	2	1	1	1	2	1	0	83.33	20	71.6	48.7	30	96.7	62.5	88	72	67.4	94.7	63.4	94.4	63.6	88.1	65.8	LSL CLASSIC (LSL C)	Hvid
11	Bur	1908	1	1	1	2	1	3	0	83.33	20	71.6	48.7	30	96.7	62.5	88	72	67.4	94.7	63.4	94.4	63.6	88.1	65.8	LSL CLASSIC (LSL C)	Hvid
11	Bur	1436	1	1	1	2	2	1	0	83.33	20	71.6	48.7	30	96.7	62.5	88	72	67.4	94.7	63.4	94.4	63.6	88.1	65.8	LSL CLASSIC (LSL C)	Hvid
11	Bur	1341	3	1	1	4	2	1	0	83.33	20	71.6	48.7	30	96.7	62.5	88	72	67.4	94.7	63.4	94.4	63.6	88.1	65.8	LSL CLASSIC (LSL C)	Hvid
11	Bur	1577	3	1	1	4	2	1	0	83.33	20	71.6	48.7	30	96.7	62.5	88	72	67.4	94.7	63.4	94.4	63.6	88.1	65.8	LSL CLASSIC (LSL C)	Hvid
11	Bur	1391	1	2	2	0	.	.	0	83.33	20	71.6	48.7	30	96.7	62.5	88	72	67.4	94.7	63.4	94.4	63.6	88.1	65.8	LSL CLASSIC (LSL C)	Hvid
11	Bur	1225	3	2	1	1	2	1	0	83.33	20	71.6	48.7	30	96.7	62.5	88	72	67.4	94.7	63.4	94.4	63.6	88.1	65.8	LSL CLASSIC (LSL C)	Hvid
11	Bur	1402	1	1	1	3	2	1	0	83.33	20	71.6	48.7	30	96.7	62.5	88	72	67.4	94.7	63.4	94.4	63.6	88.1	65.8	LSL CLASSIC (LSL C)	Hvid
11	Bur	1695	2	1	1	4	2	1	0	83.33	20	71.6	48.7	30	96.7	62.5	88	72	67.4	94.7	63.4	94.4	63.6	88.1	65.8	LSL CLASSIC (LSL C)	Hvid
11	Bur	1641	2	1	1	4	2	1	0	83.33	20	71.6	48.7	30	96.7	62.5	88	72	67.4	94.7	63.4	94.4	63.6	88.1	65.8	LSL CLASSIC (LSL C)	Hvid
11	Bur	1792	2	1	1	4	2	1	0	83.33	20	71.6	48.7	30	96.7	62.5	88	72	67.4	94.7	63.4	94.4	63.6	88.1	65.8	LSL CLASSIC (LSL C)	Hvid
11	Bur	1424	2	1	1	3	2	1	0	83.33	20	71.6	48.7	30	96.7	62.5	88	72	67.4	94.7	63.4	94.4	63.6	88.1	65.8	LSL CLASSIC (LSL C)	Hvid
11	Bur	2042	2	1	1	1	2	1	0	83.33	20	71.6	48.7	30	96.7	62.5	88	72	67.4	94.7	63.4	94.4	63.6	88.1	65.8	LSL CLASSIC (LSL C)	Hvid
11	Bur	1238	2	1	1	2	2	1	0	83.33	20	71.6	48.7	30	96.7	62.5	88	72	67.4	94.7	63.4	94.4	63.6	88.1	65.8	LSL CLASSIC (LSL C)	Hvid
11	Bur	1386	3	2	2	0	.	.	0	83.33	20	71.6	48.7	30	96.7	62.5	88	72	67.4	94.7	63.4	94.4	63.6	88.1	65.8	LSL CLASSIC (LSL C)	Hvid
11	Bur	1592	2	1	1	2	2	1	0	83.33	20	71.6	48.7	30	96.7	62.5	88	72	67.4	94.7	63.4	94.4	63.6	88.1	65.8	LSL CLASSIC (LSL C)	Hvid
11	Bur	1468	2	1	1	4	2	1	0	83.33	20	71.6	48.7	30	96.7	62.5	88	72	67.4	94.7	63.4	94.4	63.6	88.1	65.8	LSL CLASSIC (LSL C)	Hvid
11	Bur	1549	3	2	1	1	2	1	0	83.33	20	71.6	48.7	30	96.7	62.5	88	72	67.4	94.7	63.4	94.4	63.6	88.1	65.8	LSL CLASSIC (LSL C)	Hvid
11	Bur	1344	2	1	1	4	2	1	0	83.33	20	71.6	48.7	30	96.7	62.5	88	72	67.4	94.7	63.4	94.4	63.6	88.1	65.8	LSL CLASSIC (LSL C)	Hvid
11	Bur	1823	3	1	1	4	2	1	0	83.33	20	71.6	48.7	30	96.7	62.5	88	72	67.4	94.7	63.4	94.4	63.6	88.1	65.8	LSL CLASSIC (LSL C)	Hvid
11	Bur	1917	2	1	1	1	2	1	0	83.33	20	71.6	48.7	30	96.7	62.5	88	72	67.4	94.7	63.4	94.4	63.6	88.1	65.8	LSL CLASSIC (LSL C)	Hvid
11	Bur	1937	3	1	1	4	2	1	0	83.33	20	71.6	48.7	30	96.7	62.5	88	72	67.4	94.7	63.4	94.4	63.6	88.1	65.8	LSL CLASSIC (LSL C)	Hvid
11	Bur	1661	3	1	1	4	2	1	0	83.33	20	71.6	48.7	30	96.7	62.5	88	72	67.4	94.7	63.4	94.4	63.6	88.1	65.8	LSL CLASSIC (LSL C)	Hvid
11	Bur	1438	2	2	1	1	2	1	0	83.33	20	71.6	48.7	30	96.7	62.5	88	72	67.4	94.7	63.4	94.4	63.6	88.1	65.8	LSL CLASSIC (LSL C)	Hvid
11	Bur	1599	1	1	1	4	2	1	0	83.33	20	71.6	48.7	30	96.7	62.5	88	72	67.4	94.7	63.4	94.4	63.6	88.1	65.8	LSL CLASSIC (LSL C)	Hvid
11	Bur	1634	1	1	1	2	2	1	0	83.33	20	71.6	48.7	30	96.7	62.5	88	72	67.4	94.7	63.4	94.4	63.6	88.1	65.8	LSL CLASSIC (LSL C)	Hvid
11	Bur	1838	1	1	1	2	2	1	0	83.33	20	71.6	48.7	30	96.7	62.5	88	72	67.4	94.7	63.4	94.4	63.6	88.1	65.8	LSL CLASSIC (LSL C)	Hvid
11	Bur	1698	1	1	1	4	2	1	0	83.33	20	71.6	48.7	30	96.7	62.5	88	72	67.4	94.7	63.4	94.4	63.6	88.1	65.8	LSL CLASSIC (LSL C)	Hvid
11	Bur	1541	1	1	1	3	2	1	0	83.33	20	71.6	48.7	30	96.7	62.5	88	72	67.4	94.7	63.4	94.4	63.6	88.1	65.8	LSL CLASSIC (LSL C)	Hvid
11	Bur	1790	1	1	1	3	2	1	0	83.33	20	71.6	48.7	30	96.7	62.5	88	72	67.4	94.7	63.4	94.4	63.6	88.1	65.8	LSL CLASSIC (LSL C)	Hvid
11	Bur	1803	2	2	1	2	2	1	0	83.33	20	71.6	48.7	30	96.7	62.5	88	72	67.4	94.7	63.4	94.4	63.6	88.1	65.8	LSL CLASSIC (LSL C)	Hvid
11	Bur	1602	3	1	1	2	2	1	0	83.33	20	71.6	48.7	30	96.7	62.5	88	72	67.4	94.7	63.4	94.4	63.6	88.1	65.8	LSL CLASSIC (LSL C)	Hvid
11	Bur	1887	2	1	1	2	2	1	0	83.33	20	71.6	48.7	30	96.7	62.5	88	72	67.4	94.7	63.4	94.4	63.6	88.1	65.8	LSL CLASSIC (LSL C)	Hvid
11	Bur	1628	2	1	1	2	2	1	0	83.33	20	71.6	48.7	30	96.7	62.5	88	72	67.4	94.7	63.4	94.4	63.6	88.1	65.8	LSL CLASSIC (LSL C)	Hvid
11	Bur	1477	1	1	1	3	2	1	0	83.33	20	71.6	48.7	30	96.7	62.5	88	72	67.4	94.7	63.4	94.4	63.6	88.1	65.8	LSL CLASSIC (LSL C)	Hvid
11	Bur	1818	1	1	1	3	2	1	0	83.33	20	71.6	48.7	30	96.7	62.5	88	72	67.4	94.7	63.4	94.4	63.6	88.1	65.8	LSL CLASSIC (LSL C)	Hvid
11	Bur	1740	2	1	1	3	2	1	0	83.33	20	71.6	48.7	30	96.7	62.5	88	72	67.4	94.7	63.4	94.4	63.6	88.1	65.8	LSL CLASSIC (LSL C)	Hvid
11	Bur	1303	3	1	2	0	.	.	0	83.33	20	71.6	48.7	30	96.7	62.5	88	72	67.4	94.7	63.4	94.4	63.6	88.1	65.8	LSL CLASSIC (LSL C)	Hvid
11	Bur	1585	2	1	1	2	2	1	0	83.33	20	71.6	48.7	30	96.7	62.5	88	72	67.4	94.7	63.4	94.4	63.6	88.1	65.8	LSL CLASSIC (LSL C)	Hvid
11	Bur	1794	2	1	1	4	2	1	0	83.33	20	71.6	48.7	30	96.7	62.5	88	72	67.4	94.7	63.4	94.4	63.6	88.1	65.8	LSL CLASSIC (LSL C)	Hvid
11	Bur	2260	3	1	1	1	2	1	0	83.33	20	71.6	48.7	30	96.7	62.5	88	72	67.4	94.7	63.4	94.4	63.6	88.1	65.8	LSL CLASSIC (LSL C)	Hvid
11	Bur	2209	1	1	1	4	2	1	0	83.33	20	71.6	48.7	30	96.7	62.5	88	72	67.4	94.7	63.4	94.4	63.6	88.1	65.8	LSL CLASSIC (LSL C)	Hvid
11	Bur	1831	2	1	1	4	2	1	0	83.33	20	71.6	48.7	30	96.7	62.5	88	72	67.4	94.7	63.4	94.4	63.6	88.1	65.8	LSL CLASSIC (LSL C)	Hvid
11	Bur	1908	1	1	1	4	2	1	0	83.33	20	71.6	48.7	30	96.7	62.5	88	72	67.4	94.7	63.4	94.4	63.6	88.1	65.8	LSL CLASSIC (LSL C)	Hvid
11	Bur	2242	1	1	1	1	2	1	0	83.33	20	71.6	48.7	30	96.7	62.5	88	72	67.4	94.7	63.4	94.4	63.6	88.1	65.8	LSL CLASSIC (LSL C)	Hvid
11	Bur	1956	1	1	2	0	.	.	0	83.33	20	71.6	48.7	30	96.7	62.5	88	72	67.4	94.7	63.4	94.4	63.6	88.1	65.8	LSL CLASSIC (LSL C)	Hvid
11	Bur	1536	1	1	1	1	2	1	0	83.33	20	71.6	48.7	30	96.7	62.5	88	72	67.4	94.7	63.4	94.4	63.6	88.1	65.8	LSL CLASSIC (LSL C)	Hvid
11	Bur	1669	2	2	2	0	.	.	0	83.33	20	71.6	48.7	30	96.7	62.5	88	72	67.4	94.7	63.4	94.4	63.6	88.1	65.8	LSL CLASSIC (LSL C)	Hvid
11	Bur	1525	1	1	1	4	2	1	0	83.33	20	71.6	48.7	30	96.7	62.5	88	72	67.4	94.7	63.4	94.4	63.6	88.1	65.8	LSL CLASSIC (LSL C)	Hvid
11	Bur	1971	3	1	1	1	2	1	0	83.33	20	71.6	48.7	30	96.7	62.5	88	72	67.4	94.7	63.4	94.4	63.6	88.1	65.8	LSL CLASSIC (LSL C)	Hvid
11	Bur	1514	2	1	1	4	2	1	0	83.33	20	71.6	48.7	30	96.7	62.5	88	72	67.4	94.7	63.4	94.4	63.6	88.1	65.8	LSL CLASSIC (LSL C)	Hvid
11	Bur	1319	3	1	1	3	2	1	0	83.33	20	71.6	48.7	30	96.7	62.5	88	72	67.4	94.7	63.4	94.4	63.6	88.1	65.8	LSL CLASSIC (LSL C)	Hvid
11	Bur	1408	3	2	2	0	.	.	0	83.33	20	71.6	48.7	30	96.7	62.5	88	72	67.4	94.7	63.4	94.4	63.6	88.1	65.8	LSL CLASSIC (LSL C)	Hvid
11	Bur	1644	3	1	1	3	2	1	0	83.33	20	71.6	48.7	30	96.7	62.5	88	72	67.4	94.7	63.4	94.4	63.6	88.1	65.8	LSL CLASSIC (LSL C)	Hvid
11	Bur	1868	1	2	1	1	2	1	0	83.33	20	71.6	48.7	30	96.7	62.5	88	72	67.4	94.7	63.4	94.4	63.6	88.1	65.8	LSL CLASSIC (LSL C)	Hvid
11	Bur	1543	3	1	1	1	2	1	0	83.33	20	71.6	48.7	30	96.7	62.5	88	72	67.4	94.7	63.4	94.4	63.6	88.1	65.8	LSL CLASSIC (LSL C)	Hvid
11	Bur	1568	1	1	1	1	2	1	0	83.33	20	71.6	48.7	30	96.7	62.5	88	72	67.4	94.7	63.4	94.4	63.6	88.1	65.8	LSL CLASSIC (LSL C)	Hvid
11	Bur	1401	3	1	1	2	2	1	0	83.33	20	71.6	48.7	30	96.7	62.5	88	72	67.4	94.7	63.4	94.4	63.6	88.1	65.8	LSL CLASSIC (LSL C)	Hvid
11	Bur	1518	2	1	1	2	2	1	0	83.33	20	71.6	48.7	30	96.7	62.5	88	72	67.4	94.7	63.4	94.4	63.6	88.1	65.8	LSL CLASSIC (LSL C)	Hvid
11	Bur	1587	3	2	1	2	2	1	0	83.33	20	71.6	48.7	30	96.7	62.5	88	72	67.4	94.7	63.4	94.4	63.6	88.1	65.8	LSL CLASSIC (LSL C)	Hvid
11	Bur	1658	3	1	2	0	.	.	0	83.33	20	71.6	48.7	30	96.7	62.5	88	72	67.4	94.7	63.4	94.4	63.6	88.1	65.8	LSL CLASSIC (LSL C)	Hvid
11	Bur	1724	3	2	2	0	.	.	0	83.33	20	71.6	48.7	30	96.7	62.5	88	72	67.4	94.7	63.4	94.4	63.6	88.1	65.8	LSL CLASSIC (LSL C)	Hvid
11	Bur	1763	2	1	1	1	2	1	0	83.33	20	71.6	48.7	30	96.7	62.5	88	72	67.4	94.7	63.4	94.4	63.6	88.1	65.8	LSL CLASSIC (LSL C)	Hvid
11	Bur	1672	3	1	1	1	2	1	0	83.33	20	71.6	48.7	30	96.7	62.5	88	72	67.4	94.7	63.4	94.4	63.6	88.1	65.8	LSL CLASSIC (LSL C)	Hvid
11	Bur	1492	3	2	1	2	2	1	0	83.33	20	71.6	48.7	30	96.7	62.5	88	72	67.4	94.7	63.4	94.4	63.6	88.1	65.8	LSL CLASSIC (LSL C)	Hvid
11	Bur	1550	3	1	1	3	2	1	0	83.33	20	71.6	48.7	30	96.7	62.5	88	72	67.4	94.7	63.4	94.4	63.6	88.1	65.8	LSL CLASSIC (LSL C)	Hvid
11	Bur	1429	2	1	1	3	2	1	0	83.33	20	71.6	48.7	30	96.7	62.5	88	72	67.4	94.7	63.4	94.4	63.6	88.1	65.8	LSL CLASSIC (LSL C)	Hvid
11	Bur	1612	3	1	1	2	2	1	0	83.33	20	71.6	48.7	30	96.7	62.5	88	72	67.4	94.7	63.4	94.4	63.6	88.1	65.8	LSL CLASSIC (LSL C)	Hvid
11	Bur	1564	1	1	1	3	2	1	0	83.33	20	71.6	48.7	30	96.7	62.5	88	72	67.4	94.7	63.4	94.4	63.6	88.1	65.8	LSL CLASSIC (LSL C)	Hvid
11	Bur	1787	3	1	1	3	2	1	0	83.33	20	71.6	48.7	30	96.7	62.5	88	72	67.4	94.7	63.4	94.4	63.6	88.1	65.8	LSL CLASSIC (LSL C)	Hvid
11	Bur	1511	3	2	1	1	2	1	0	83.33	20	71.6	48.7	30	96.7	62.5	88	72	67.4	94.7	63.4	94.4	63.6	88.1	65.8	LSL CLASSIC (LSL C)	Hvid
11	Bur	1729	2	1	1	3	2	1	0	83.33	20	71.6	48.7	30	96.7	62.5	88	72	67.4	94.7	63.4	94.4	63.6	88.1	65.8	LSL CLASSIC (LSL C)	Hvid
11	Bur	1674	3	1	1	4	2	1	0	83.33	20	71.6	48.7	30	96.7	62.5	88	72	67.4	94.7	63.4	94.4	63.6	88.1	65.8	LSL CLASSIC (LSL C)	Hvid
11	Bur	1618	1	1	1	3	2	1	0	83.33	20	71.6	48.7	30	96.7	62.5	88	72	67.4	94.7	63.4	94.4	63.6	88.1	65.8	LSL CLASSIC (LSL C)	Hvid
11	Bur	1532	2	1	1	2	2	1	0	83.33	20	71.6	48.7	30	96.7	62.5	88	72	67.4	94.7	63.4	94.4	63.6	88.1	65.8	LSL CLASSIC (LSL C)	Hvid
11	Bur	1425	1	1	1	2	2	1	0	83.33	20	71.6	48.7	30	96.7	62.5	88	72	67.4	94.7	63.4	94.4	63.6	88.1	65.8	LSL CLASSIC (LSL C)	Hvid
11	Bur	1304	1	1	1	3	2	1	0	83.33	20	71.6	48.7	30	96.7	62.5	88	72	67.4	94.7	63.4	94.4	63.6	88.1	65.8	LSL CLASSIC (LSL C)	Hvid
11	Bur	1149	3	1	1	2	2	1	0	83.33	20	71.6	48.7	30	96.7	62.5	88	72	67.4	94.7	63.4	94.4	63.6	88.1	65.8	LSL CLASSIC (LSL C)	Hvid
11	Bur	1550	3	1	1	4	2	1	0	83.33	20	71.6	48.7	30	96.7	62.5	88	72	67.4	94.7	63.4	94.4	63.6	88.1	65.8	LSL CLASSIC (LSL C)	Hvid
11	Bur	1490	2	1	1	2	2	1	0	83.33	20	71.6	48.7	30	96.7	62.5	88	72	67.4	94.7	63.4	94.4	63.6	88.1	65.8	LSL CLASSIC (LSL C)	Hvid
11	Bur	1632	3	1	1	4	2	1	0	83.33	20	71.6	48.7	30	96.7	62.5	88	72	67.4	94.7	63.4	94.4	63.6	88.1	65.8	LSL CLASSIC (LSL C)	Hvid
11	Bur	2042	2	1	1	4	2	1	0	83.33	20	71.6	48.7	30	96.7	62.5	88	72	67.4	94.7	63.4	94.4	63.6	88.1	65.8	LSL CLASSIC (LSL C)	Hvid
11	Bur	1921	3	1	1	4	2	1	0	83.33	20	71.6	48.7	30	96.7	62.5	88	72	67.4	94.7	63.4	94.4	63.6	88.1	65.8	LSL CLASSIC (LSL C)	Hvid
11	Bur	1820	3	2	2	0	.	.	0	83.33	20	71.6	48.7	30	96.7	62.5	88	72	67.4	94.7	63.4	94.4	63.6	88.1	65.8	LSL CLASSIC (LSL C)	Hvid
11	Bur	1511	2	1	1	4	2	1	0	83.33	20	71.6	48.7	30	96.7	62.5	88	72	67.4	94.7	63.4	94.4	63.6	88.1	65.8	LSL CLASSIC (LSL C)	Hvid
11	Bur	1342	1	1	1	3	2	1	0	83.33	20	71.6	48.7	30	96.7	62.5	88	72	67.4	94.7	63.4	94.4	63.6	88.1	65.8	LSL CLASSIC (LSL C)	Hvid
11	Bur	1298	3	2	1	4	2	1	0	83.33	20	71.6	48.7	30	96.7	62.5	88	72	67.4	94.7	63.4	94.4	63.6	88.1	65.8	LSL CLASSIC (LSL C)	Hvid
11	Bur	1720	3	2	1	1	2	1	0	83.33	20	71.6	48.7	30	96.7	62.5	88	72	67.4	94.7	63.4	94.4	63.6	88.1	65.8	LSL CLASSIC (LSL C)	Hvid
11	Bur	1348	2	1	1	2	2	1	0	83.33	20	71.6	48.7	30	96.7	62.5	88	72	67.4	94.7	63.4	94.4	63.6	88.1	65.8	LSL CLASSIC (LSL C)	Hvid
11	Bur	1532	3	2	2	0	.	.	0	83.33	20	71.6	48.7	30	96.7	62.5	88	72	67.4	94.7	63.4	94.4	63.6	88.1	65.8	LSL CLASSIC (LSL C)	Hvid
11	Bur	1277	3	1	1	3	2	1	0	83.33	20	71.6	48.7	30	96.7	62.5	88	72	67.4	94.7	63.4	94.4	63.6	88.1	65.8	LSL CLASSIC (LSL C)	Hvid
11	Bur	1464	3	1	1	2	2	1	0	83.33	20	71.6	48.7	30	96.7	62.5	88	72	67.4	94.7	63.4	94.4	63.6	88.1	65.8	LSL CLASSIC (LSL C)	Hvid
11	Bur	1382	3	1	1	3	2	1	0	83.33	20	71.6	48.7	30	96.7	62.5	88	72	67.4	94.7	63.4	94.4	63.6	88.1	65.8	LSL CLASSIC (LSL C)	Hvid
11	Bur	1679	2	2	2	0	.	.	0	83.33	20	71.6	48.7	30	96.7	62.5	88	72	67.4	94.7	63.4	94.4	63.6	88.1	65.8	LSL CLASSIC (LSL C)	Hvid
11	Bur	1725	3	2	2	0	.	.	0	83.33	20	71.6	48.7	30	96.7	62.5	88	72	67.4	94.7	63.4	94.4	63.6	88.1	65.8	LSL CLASSIC (LSL C)	Hvid
11	Bur	1865	2	1	1	4	2	1	0	83.33	20	71.6	48.7	30	96.7	62.5	88	72	67.4	94.7	63.4	94.4	63.6	88.1	65.8	LSL CLASSIC (LSL C)	Hvid
11	Bur	1724	3	2	2	0	.	.	0	83.33	20	71.6	48.7	30	96.7	62.5	88	72	67.4	94.7	63.4	94.4	63.6	88.1	65.8	LSL CLASSIC (LSL C)	Hvid
11	Bur	1730	3	1	1	4	2	1	0	83.33	20	71.6	48.7	30	96.7	62.5	88	72	67.4	94.7	63.4	94.4	63.6	88.1	65.8	LSL CLASSIC (LSL C)	Hvid
11	Bur	1715	2	2	2	0	.	.	0	83.33	20	71.6	48.7	30	96.7	62.5	88	72	67.4	94.7	63.4	94.4	63.6	88.1	65.8	LSL CLASSIC (LSL C)	Hvid
11	Bur	1814	2	1	1	4	2	1	0	83.33	20	71.6	48.7	30	96.7	62.5	88	72	67.4	94.7	63.4	94.4	63.6	88.1	65.8	LSL CLASSIC (LSL C)	Hvid
11	Bur	1675	2	2	1	1	2	1	0	83.33	20	71.6	48.7	30	96.7	62.5	88	72	67.4	94.7	63.4	94.4	63.6	88.1	65.8	LSL CLASSIC (LSL C)	Hvid
11	Bur	1922	3	1	1	2	.	.	0	83.33	20	71.6	48.7	30	96.7	62.5	88	72	67.4	94.7	63.4	94.4	63.6	88.1	65.8	LSL CLASSIC (LSL C)	Hvid
11	Bur	1418	2	1	1	2	2	1	0	83.33	20	71.6	48.7	30	96.7	62.5	88	72	67.4	94.7	63.4	94.4	63.6	88.1	65.8	LSL CLASSIC (LSL C)	Hvid
11	Bur	2073	3	2	2	0	.	.	0	83.33	20	71.6	48.7	30	96.7	62.5	88	72	67.4	94.7	63.4	94.4	63.6	88.1	65.8	LSL CLASSIC (LSL C)	Hvid
11	Bur	1604	2	1	1	4	2	1	0	83.33	20	71.6	48.7	30	96.7	62.5	88	72	67.4	94.7	63.4	94.4	63.6	88.1	65.8	LSL CLASSIC (LSL C)	Hvid
11	Bur	1655	3	1	1	2	2	1	0	83.33	20	71.6	48.7	30	96.7	62.5	88	72	67.4	94.7	63.4	94.4	63.6	88.1	65.8	LSL CLASSIC (LSL C)	Hvid
11	Bur	1635	3	2	2	0	.	.	0	83.33	20	71.6	48.7	30	96.7	62.5	88	72	67.4	94.7	63.4	94.4	63.6	88.1	65.8	LSL CLASSIC (LSL C)	Hvid
11	Bur	1516	2	2	2	0	.	.	0	83.33	20	71.6	48.7	30	96.7	62.5	88	72	67.4	94.7	63.4	94.4	63.6	88.1	65.8	LSL CLASSIC (LSL C)	Hvid
11	Bur	1417	2	2	1	2	2	1	0	83.33	20	71.6	48.7	30	96.7	62.5	88	72	67.4	94.7	63.4	94.4	63.6	88.1	65.8	LSL CLASSIC (LSL C)	Hvid
11	Bur	1493	3	2	2	0	.	.	0	83.33	20	71.6	48.7	30	96.7	62.5	88	72	67.4	94.7	63.4	94.4	63.6	88.1	65.8	LSL CLASSIC (LSL C)	Hvid
11	Bur	1566	1	2	1	2	2	1	0	83.33	20	71.6	48.7	30	96.7	62.5	88	72	67.4	94.7	63.4	94.4	63.6	88.1	65.8	LSL CLASSIC (LSL C)	Hvid
11	Bur	1364	2	2	1	1	2	1	0	83.33	20	71.6	48.7	30	96.7	62.5	88	72	67.4	94.7	63.4	94.4	63.6	88.1	65.8	LSL CLASSIC (LSL C)	Hvid
11	Bur	1374	1	1	1	1	2	1	0	83.33	20	71.6	48.7	30	96.7	62.5	88	72	67.4	94.7	63.4	94.4	63.6	88.1	65.8	LSL CLASSIC (LSL C)	Hvid
11	Bur	1693	3	2	1	2	2	1	0	83.33	20	71.6	48.7	30	96.7	62.5	88	72	67.4	94.7	63.4	94.4	63.6	88.1	65.8	LSL CLASSIC (LSL C)	Hvid
11	Bur	1966	2	1	1	4	2	1	0	83.33	20	71.6	48.7	30	96.7	62.5	88	72	67.4	94.7	63.4	94.4	63.6	88.1	65.8	LSL CLASSIC (LSL C)	Hvid
11	Bur	1979	2	1	1	2	2	1	0	83.33	20	71.6	48.7	30	96.7	62.5	88	72	67.4	94.7	63.4	94.4	63.6	88.1	65.8	LSL CLASSIC (LSL C)	Hvid
11	Bur	1565	2	1	1	2	2	1	0	83.33	20	71.6	48.7	30	96.7	62.5	88	72	67.4	94.7	63.4	94.4	63.6	88.1	65.8	LSL CLASSIC (LSL C)	Hvid
11	Bur	1632	3	2	2	0	.	.	0	83.33	20	71.6	48.7	30	96.7	62.5	88	72	67.4	94.7	63.4	94.4	63.6	88.1	65.8	LSL CLASSIC (LSL C)	Hvid
11	Bur	1687	3	1	1	4	2	1	0	83.33	20	71.6	48.7	30	96.7	62.5	88	72	67.4	94.7	63.4	94.4	63.6	88.1	65.8	LSL CLASSIC (LSL C)	Hvid
13	Skrab	1279	2	1	1	4	2	1	0	97.5	21	74.5	50.8	32	99	61.2	76	80.7	66.8	96.2	63.2	95.6	64	82.3	66.3	LSL CLASSIC (LSL C)	Hvid
13	Skrab	1580	1	1	1	3	2	1	0	97.5	21	74.5	50.8	32	99	61.2	76	80.7	66.8	96.2	63.2	95.6	64	82.3	66.3	LSL CLASSIC (LSL C)	Hvid
13	Skrab	1534	1	1	1	4	2	1	0	97.5	21	74.5	50.8	32	99	61.2	76	80.7	66.8	96.2	63.2	95.6	64	82.3	66.3	LSL CLASSIC (LSL C)	Hvid
13	Skrab	1580	1	1	1	4	2	1	0	97.5	21	74.5	50.8	32	99	61.2	76	80.7	66.8	96.2	63.2	95.6	64	82.3	66.3	LSL CLASSIC (LSL C)	Hvid
13	Skrab	1472	2	1	1	4	2	1	0	97.5	21	74.5	50.8	32	99	61.2	76	80.7	66.8	96.2	63.2	95.6	64	82.3	66.3	LSL CLASSIC (LSL C)	Hvid
13	Skrab	1538	2	1	1	4	2	1	0	97.5	21	74.5	50.8	32	99	61.2	76	80.7	66.8	96.2	63.2	95.6	64	82.3	66.3	LSL CLASSIC (LSL C)	Hvid
13	Skrab	1695	3	1	1	4	2	1	0	97.5	21	74.5	50.8	32	99	61.2	76	80.7	66.8	96.2	63.2	95.6	64	82.3	66.3	LSL CLASSIC (LSL C)	Hvid
13	Skrab	1466	1	1	1	4	2	1	0	97.5	21	74.5	50.8	32	99	61.2	76	80.7	66.8	96.2	63.2	95.6	64	82.3	66.3	LSL CLASSIC (LSL C)	Hvid
13	Skrab	1645	1	1	1	4	2	1	0	97.5	21	74.5	50.8	32	99	61.2	76	80.7	66.8	96.2	63.2	95.6	64	82.3	66.3	LSL CLASSIC (LSL C)	Hvid
13	Skrab	1578	2	1	1	4	2	1	0	97.5	21	74.5	50.8	32	99	61.2	76	80.7	66.8	96.2	63.2	95.6	64	82.3	66.3	LSL CLASSIC (LSL C)	Hvid
13	Skrab	1409	2	1	1	4	2	1	0	97.5	21	74.5	50.8	32	99	61.2	76	80.7	66.8	96.2	63.2	95.6	64	82.3	66.3	LSL CLASSIC (LSL C)	Hvid
13	Skrab	1420	2	1	1	2	2	1	0	97.5	21	74.5	50.8	32	99	61.2	76	80.7	66.8	96.2	63.2	95.6	64	82.3	66.3	LSL CLASSIC (LSL C)	Hvid
13	Skrab	1468	2	1	1	4	3	1	0	97.5	21	74.5	50.8	32	99	61.2	76	80.7	66.8	96.2	63.2	95.6	64	82.3	66.3	LSL CLASSIC (LSL C)	Hvid
13	Skrab	1750	1	1	1	4	2	1	0	97.5	21	74.5	50.8	32	99	61.2	76	80.7	66.8	96.2	63.2	95.6	64	82.3	66.3	LSL CLASSIC (LSL C)	Hvid
13	Skrab	1470	2	1	1	4	2	1	0	97.5	21	74.5	50.8	32	99	61.2	76	80.7	66.8	96.2	63.2	95.6	64	82.3	66.3	LSL CLASSIC (LSL C)	Hvid
13	Skrab	1591	2	1	1	4	2	1	0	97.5	21	74.5	50.8	32	99	61.2	76	80.7	66.8	96.2	63.2	95.6	64	82.3	66.3	LSL CLASSIC (LSL C)	Hvid
13	Skrab	1544	2	1	1	4	2	1	0	97.5	21	74.5	50.8	32	99	61.2	76	80.7	66.8	96.2	63.2	95.6	64	82.3	66.3	LSL CLASSIC (LSL C)	Hvid
13	Skrab	1558	2	1	1	4	2	1	0	97.5	21	74.5	50.8	32	99	61.2	76	80.7	66.8	96.2	63.2	95.6	64	82.3	66.3	LSL CLASSIC (LSL C)	Hvid
13	Skrab	1545	1	1	1	4	2	1	0	97.5	21	74.5	50.8	32	99	61.2	76	80.7	66.8	96.2	63.2	95.6	64	82.3	66.3	LSL CLASSIC (LSL C)	Hvid
13	Skrab	1889	1	1	1	4	2	1	0	97.5	21	74.5	50.8	32	99	61.2	76	80.7	66.8	96.2	63.2	95.6	64	82.3	66.3	LSL CLASSIC (LSL C)	Hvid
13	Skrab	1675	2	1	1	1	2	1	0	97.5	21	74.5	50.8	32	99	61.2	76	80.7	66.8	96.2	63.2	95.6	64	82.3	66.3	LSL CLASSIC (LSL C)	Hvid
13	Skrab	1470	1	1	1	4	2	1	0	97.5	21	74.5	50.8	32	99	61.2	76	80.7	66.8	96.2	63.2	95.6	64	82.3	66.3	LSL CLASSIC (LSL C)	Hvid
13	Skrab	1591	2	1	1	3	2	1	0	97.5	21	74.5	50.8	32	99	61.2	76	80.7	66.8	96.2	63.2	95.6	64	82.3	66.3	LSL CLASSIC (LSL C)	Hvid
13	Skrab	1488	3	1	1	2	(2)	1	0	97.5	21	74.5	50.8	32	99	61.2	76	80.7	66.8	96.2	63.2	95.6	64	82.3	66.3	LSL CLASSIC (LSL C)	Hvid
13	Skrab	1485	3	1	1	3	2	1	0	97.5	21	74.5	50.8	32	99	61.2	76	80.7	66.8	96.2	63.2	95.6	64	82.3	66.3	LSL CLASSIC (LSL C)	Hvid
13	Skrab	1659	3	1	1	3	2	1	0	97.5	21	74.5	50.8	32	99	61.2	76	80.7	66.8	96.2	63.2	95.6	64	82.3	66.3	LSL CLASSIC (LSL C)	Hvid
13	Skrab	1561	3	1	1	2	(2)	1	0	97.5	21	74.5	50.8	32	99	61.2	76	80.7	66.8	96.2	63.2	95.6	64	82.3	66.3	LSL CLASSIC (LSL C)	Hvid
13	Skrab	1538	2	1	1	2	(2)	1	0	97.5	21	74.5	50.8	32	99	61.2	76	80.7	66.8	96.2	63.2	95.6	64	82.3	66.3	LSL CLASSIC (LSL C)	Hvid
13	Skrab	1572	1	1	1	4	2	1	0	97.5	21	74.5	50.8	32	99	61.2	76	80.7	66.8	96.2	63.2	95.6	64	82.3	66.3	LSL CLASSIC (LSL C)	Hvid
13	Skrab	1603	1	1	1	4	2	1	0	97.5	21	74.5	50.8	32	99	61.2	76	80.7	66.8	96.2	63.2	95.6	64	82.3	66.3	LSL CLASSIC (LSL C)	Hvid
13	Skrab	1602	3	1	1	2	(2)	1	0	97.5	21	74.5	50.8	32	99	61.2	76	80.7	66.8	96.2	63.2	95.6	64	82.3	66.3	LSL CLASSIC (LSL C)	Hvid
13	Skrab	1661	2	1	1	4	2	1	0	97.5	21	74.5	50.8	32	99	61.2	76	80.7	66.8	96.2	63.2	95.6	64	82.3	66.3	LSL CLASSIC (LSL C)	Hvid
13	Skrab	1864	2	1	1	3	2	1	0	97.5	21	74.5	50.8	32	99	61.2	76	80.7	66.8	96.2	63.2	95.6	64	82.3	66.3	LSL CLASSIC (LSL C)	Hvid
13	Skrab	1567	3	1	1	4	2	1	0	97.5	21	74.5	50.8	32	99	61.2	76	80.7	66.8	96.2	63.2	95.6	64	82.3	66.3	LSL CLASSIC (LSL C)	Hvid
13	Skrab	1585	2	1	1	3	2	1	0	97.5	21	74.5	50.8	32	99	61.2	76	80.7	66.8	96.2	63.2	95.6	64	82.3	66.3	LSL CLASSIC (LSL C)	Hvid
13	Skrab	1820	3	1	1	4	2	1	0	97.5	21	74.5	50.8	32	99	61.2	76	80.7	66.8	96.2	63.2	95.6	64	82.3	66.3	LSL CLASSIC (LSL C)	Hvid
13	Skrab	1517	3	1	1	4	2	1	0	97.5	21	74.5	50.8	32	99	61.2	76	80.7	66.8	96.2	63.2	95.6	64	82.3	66.3	LSL CLASSIC (LSL C)	Hvid
13	Skrab	1676	2	1	1	1	(2)	1	0	97.5	21	74.5	50.8	32	99	61.2	76	80.7	66.8	96.2	63.2	95.6	64	82.3	66.3	LSL CLASSIC (LSL C)	Hvid
13	Skrab	1470	2	1	1	4	2	1	0	97.5	21	74.5	50.8	32	99	61.2	76	80.7	66.8	96.2	63.2	95.6	64	82.3	66.3	LSL CLASSIC (LSL C)	Hvid
13	Skrab	1448	2	1	1	4	2	1	0	97.5	21	74.5	50.8	32	99	61.2	76	80.7	66.8	96.2	63.2	95.6	64	82.3	66.3	LSL CLASSIC (LSL C)	Hvid
13	Skrab	1554	1	1	1	4	2	1	0	97.5	21	74.5	50.8	32	99	61.2	76	80.7	66.8	96.2	63.2	95.6	64	82.3	66.3	LSL CLASSIC (LSL C)	Hvid
13	Skrab	1479	1	1	1	4	2	1	0	97.5	21	74.5	50.8	32	99	61.2	76	80.7	66.8	96.2	63.2	95.6	64	82.3	66.3	LSL CLASSIC (LSL C)	Hvid
13	Skrab	1758	1	1	1	4	2	1	0	97.5	21	74.5	50.8	32	99	61.2	76	80.7	66.8	96.2	63.2	95.6	64	82.3	66.3	LSL CLASSIC (LSL C)	Hvid
13	Skrab	1813	2	1	1	2	2	1	0	97.5	21	74.5	50.8	32	99	61.2	76	80.7	66.8	96.2	63.2	95.6	64	82.3	66.3	LSL CLASSIC (LSL C)	Hvid
13	Skrab	1576	1	1	1	2	(2)	1	0	97.5	21	74.5	50.8	32	99	61.2	76	80.7	66.8	96.2	63.2	95.6	64	82.3	66.3	LSL CLASSIC (LSL C)	Hvid
13	Skrab	1581	1	1	1	4	2	1	0	97.5	21	74.5	50.8	32	99	61.2	76	80.7	66.8	96.2	63.2	95.6	64	82.3	66.3	LSL CLASSIC (LSL C)	Hvid
13	Skrab	1599	1	1	1	4	2	1	0	97.5	21	74.5	50.8	32	99	61.2	76	80.7	66.8	96.2	63.2	95.6	64	82.3	66.3	LSL CLASSIC (LSL C)	Hvid
13	Skrab	1655	1	1	1	4	2	1	0	97.5	21	74.5	50.8	32	99	61.2	76	80.7	66.8	96.2	63.2	95.6	64	82.3	66.3	LSL CLASSIC (LSL C)	Hvid
13	Skrab	1800	1	1	1	4	2	1	0	97.5	21	74.5	50.8	32	99	61.2	76	80.7	66.8	96.2	63.2	95.6	64	82.3	66.3	LSL CLASSIC (LSL C)	Hvid
13	Skrab	1614	2	1	1	4	2	1	0	97.5	21	74.5	50.8	32	99	61.2	76	80.7	66.8	96.2	63.2	95.6	64	82.3	66.3	LSL CLASSIC (LSL C)	Hvid
13	Skrab	1653	1	1	1	4	2	1	0	97.5	21	74.5	50.8	32	99	61.2	76	80.7	66.8	96.2	63.2	95.6	64	82.3	66.3	LSL CLASSIC (LSL C)	Hvid
13	Skrab	1236	2	1	1	3	(2)	1	0	97.5	21	74.5	50.8	32	99	61.2	76	80.7	66.8	96.2	63.2	95.6	64	82.3	66.3	LSL CLASSIC (LSL C)	Hvid
13	Skrab	1606	1	1	1	4	2	1	0	97.5	21	74.5	50.8	32	99	61.2	76	80.7	66.8	96.2	63.2	95.6	64	82.3	66.3	LSL CLASSIC (LSL C)	Hvid
13	Skrab	1666	1	1	1	4	2	1	0	97.5	21	74.5	50.8	32	99	61.2	76	80.7	66.8	96.2	63.2	95.6	64	82.3	66.3	LSL CLASSIC (LSL C)	Hvid
13	Skrab	1527	1	1	1	4	2	1	0	97.5	21	74.5	50.8	32	99	61.2	76	80.7	66.8	96.2	63.2	95.6	64	82.3	66.3	LSL CLASSIC (LSL C)	Hvid
13	Skrab	1586	2	1	1	4	2	1	0	97.5	21	74.5	50.8	32	99	61.2	76	80.7	66.8	96.2	63.2	95.6	64	82.3	66.3	LSL CLASSIC (LSL C)	Hvid
13	Skrab	1477	1	1	1	4	2	1	0	97.5	21	74.5	50.8	32	99	61.2	76	80.7	66.8	96.2	63.2	95.6	64	82.3	66.3	LSL CLASSIC (LSL C)	Hvid
13	Skrab	1529	1	1	1	4	2	1	0	97.5	21	74.5	50.8	32	99	61.2	76	80.7	66.8	96.2	63.2	95.6	64	82.3	66.3	LSL CLASSIC (LSL C)	Hvid
13	Skrab	1429	3	1	1	4	2	1	0	97.5	21	74.5	50.8	32	99	61.2	76	80.7	66.8	96.2	63.2	95.6	64	82.3	66.3	LSL CLASSIC (LSL C)	Hvid
13	Skrab	1378	1	1	1	4	2	1	0	97.5	21	74.5	50.8	32	99	61.2	76	80.7	66.8	96.2	63.2	95.6	64	82.3	66.3	LSL CLASSIC (LSL C)	Hvid
13	Skrab	1708	2	1	1	2	2	1	0	97.5	21	74.5	50.8	32	99	61.2	76	80.7	66.8	96.2	63.2	95.6	64	82.3	66.3	LSL CLASSIC (LSL C)	Hvid
13	Skrab	1701	3	2	2	0	.	.	0	97.5	21	74.5	50.8	32	99	61.2	76	80.7	66.8	96.2	63.2	95.6	64	82.3	66.3	LSL CLASSIC (LSL C)	Hvid
13	Skrab	1432	3	1	1	4	2	1	0	97.5	21	74.5	50.8	32	99	61.2	76	80.7	66.8	96.2	63.2	95.6	64	82.3	66.3	LSL CLASSIC (LSL C)	Hvid
13	Skrab	1499	3	1	1	4	2	1	0	97.5	21	74.5	50.8	32	99	61.2	76	80.7	66.8	96.2	63.2	95.6	64	82.3	66.3	LSL CLASSIC (LSL C)	Hvid
13	Skrab	1548	2	1	1	4	2	1	0	97.5	21	74.5	50.8	32	99	61.2	76	80.7	66.8	96.2	63.2	95.6	64	82.3	66.3	LSL CLASSIC (LSL C)	Hvid
13	Skrab	1494	3	1	1	4	2	1	0	97.5	21	74.5	50.8	32	99	61.2	76	80.7	66.8	96.2	63.2	95.6	64	82.3	66.3	LSL CLASSIC (LSL C)	Hvid
13	Skrab	1743	1	1	1	4	2	1	0	97.5	21	74.5	50.8	32	99	61.2	76	80.7	66.8	96.2	63.2	95.6	64	82.3	66.3	LSL CLASSIC (LSL C)	Hvid
13	Skrab	1754	2	1	1	1	(2)	1	0	97.5	21	74.5	50.8	32	99	61.2	76	80.7	66.8	96.2	63.2	95.6	64	82.3	66.3	LSL CLASSIC (LSL C)	Hvid
13	Skrab	1335	3	1	1	4	2	1	0	97.5	21	74.5	50.8	32	99	61.2	76	80.7	66.8	96.2	63.2	95.6	64	82.3	66.3	LSL CLASSIC (LSL C)	Hvid
13	Skrab	1661	3	2	1	1	2	1	0	97.5	21	74.5	50.8	32	99	61.2	76	80.7	66.8	96.2	63.2	95.6	64	82.3	66.3	LSL CLASSIC (LSL C)	Hvid
13	Skrab	1618	1	1	1	3	(2)	1	0	97.5	21	74.5	50.8	32	99	61.2	76	80.7	66.8	96.2	63.2	95.6	64	82.3	66.3	LSL CLASSIC (LSL C)	Hvid
13	Skrab	1575	3	2	2	0	.	.	0	97.5	21	74.5	50.8	32	99	61.2	76	80.7	66.8	96.2	63.2	95.6	64	82.3	66.3	LSL CLASSIC (LSL C)	Hvid
13	Skrab	1688	3	1	1	4	2	1	0	97.5	21	74.5	50.8	32	99	61.2	76	80.7	66.8	96.2	63.2	95.6	64	82.3	66.3	LSL CLASSIC (LSL C)	Hvid
13	Skrab	1737	3	1	1	1	2	1	0	97.5	21	74.5	50.8	32	99	61.2	76	80.7	66.8	96.2	63.2	95.6	64	82.3	66.3	LSL CLASSIC (LSL C)	Hvid
13	Skrab	1560	3	1	1	4	2	1	0	97.5	21	74.5	50.8	32	99	61.2	76	80.7	66.8	96.2	63.2	95.6	64	82.3	66.3	LSL CLASSIC (LSL C)	Hvid
13	Skrab	1680	2	1	1	4	2	1	0	97.5	21	74.5	50.8	32	99	61.2	76	80.7	66.8	96.2	63.2	95.6	64	82.3	66.3	LSL CLASSIC (LSL C)	Hvid
13	Skrab	1593	3	1	1	2	2	1	0	97.5	21	74.5	50.8	32	99	61.2	76	80.7	66.8	96.2	63.2	95.6	64	82.3	66.3	LSL CLASSIC (LSL C)	Hvid
13	Skrab	1726	3	1	1	4	2	1	0	97.5	21	74.5	50.8	32	99	61.2	76	80.7	66.8	96.2	63.2	95.6	64	82.3	66.3	LSL CLASSIC (LSL C)	Hvid
13	Skrab	1560	2	1	1	4	2	1	0	97.5	21	74.5	50.8	32	99	61.2	76	80.7	66.8	96.2	63.2	95.6	64	82.3	66.3	LSL CLASSIC (LSL C)	Hvid
13	Skrab	1506	2	1	1	4	2	1	0	97.5	21	74.5	50.8	32	99	61.2	76	80.7	66.8	96.2	63.2	95.6	64	82.3	66.3	LSL CLASSIC (LSL C)	Hvid
13	Skrab	1714	1	1	1	4	2	1	0	97.5	21	74.5	50.8	32	99	61.2	76	80.7	66.8	96.2	63.2	95.6	64	82.3	66.3	LSL CLASSIC (LSL C)	Hvid
13	Skrab	2137	3	1	1	1	2	1	0	97.5	21	74.5	50.8	32	99	61.2	76	80.7	66.8	96.2	63.2	95.6	64	82.3	66.3	LSL CLASSIC (LSL C)	Hvid
13	Skrab	1553	2	1	1	4	2	1	0	97.5	21	74.5	50.8	32	99	61.2	76	80.7	66.8	96.2	63.2	95.6	64	82.3	66.3	LSL CLASSIC (LSL C)	Hvid
13	Skrab	1538	3	1	1	4	2	1	0	97.5	21	74.5	50.8	32	99	61.2	76	80.7	66.8	96.2	63.2	95.6	64	82.3	66.3	LSL CLASSIC (LSL C)	Hvid
13	Skrab	1597	3	1	1	4	2	1	0	97.5	21	74.5	50.8	32	99	61.2	76	80.7	66.8	96.2	63.2	95.6	64	82.3	66.3	LSL CLASSIC (LSL C)	Hvid
13	Skrab	1479	3	1	1	3	2	1	0	97.5	21	74.5	50.8	32	99	61.2	76	80.7	66.8	96.2	63.2	95.6	64	82.3	66.3	LSL CLASSIC (LSL C)	Hvid
13	Skrab	1550	3	1	1	4	2	1	0	97.5	21	74.5	50.8	32	99	61.2	76	80.7	66.8	96.2	63.2	95.6	64	82.3	66.3	LSL CLASSIC (LSL C)	Hvid
13	Skrab	1435	1	1	1	4	2	1	0	97.5	21	74.5	50.8	32	99	61.2	76	80.7	66.8	96.2	63.2	95.6	64	82.3	66.3	LSL CLASSIC (LSL C)	Hvid
13	Skrab	1447	2	2	1	4	2	1	0	97.5	21	74.5	50.8	32	99	61.2	76	80.7	66.8	96.2	63.2	95.6	64	82.3	66.3	LSL CLASSIC (LSL C)	Hvid
13	Skrab	1527	2	2	2	0	.	.	0	97.5	21	74.5	50.8	32	99	61.2	76	80.7	66.8	96.2	63.2	95.6	64	82.3	66.3	LSL CLASSIC (LSL C)	Hvid
13	Skrab	1553	3	1	1	4	2	1	0	97.5	21	74.5	50.8	32	99	61.2	76	80.7	66.8	96.2	63.2	95.6	64	82.3	66.3	LSL CLASSIC (LSL C)	Hvid
13	Skrab	1643	2	1	1	2	2	1	0	97.5	21	74.5	50.8	32	99	61.2	76	80.7	66.8	96.2	63.2	95.6	64	82.3	66.3	LSL CLASSIC (LSL C)	Hvid
13	Skrab	1441	2	1	1	1	(2)	1	0	97.5	21	74.5	50.8	32	99	61.2	76	80.7	66.8	96.2	63.2	95.6	64	82.3	66.3	LSL CLASSIC (LSL C)	Hvid
13	Skrab	1762	2	1	1	4	2	1	0	97.5	21	74.5	50.8	32	99	61.2	76	80.7	66.8	96.2	63.2	95.6	64	82.3	66.3	LSL CLASSIC (LSL C)	Hvid
13	Skrab	1538	3	1	1	4	2	1	0	97.5	21	74.5	50.8	32	99	61.2	76	80.7	66.8	96.2	63.2	95.6	64	82.3	66.3	LSL CLASSIC (LSL C)	Hvid
13	Skrab	1513	2	1	1	4	2	1	0	97.5	21	74.5	50.8	32	99	61.2	76	80.7	66.8	96.2	63.2	95.6	64	82.3	66.3	LSL CLASSIC (LSL C)	Hvid
13	Skrab	1434	1	1	1	4	2	1	0	97.5	21	74.5	50.8	32	99	61.2	76	80.7	66.8	96.2	63.2	95.6	64	82.3	66.3	LSL CLASSIC (LSL C)	Hvid
13	Skrab	1524	3	1	1	3	2	1	0	97.5	21	74.5	50.8	32	99	61.2	76	80.7	66.8	96.2	63.2	95.6	64	82.3	66.3	LSL CLASSIC (LSL C)	Hvid
13	Skrab	1738	3	1	1	4	2	1	0	97.5	21	74.5	50.8	32	99	61.2	76	80.7	66.8	96.2	63.2	95.6	64	82.3	66.3	LSL CLASSIC (LSL C)	Hvid
13	Skrab	1533	1	1	1	4	2	1	0	97.5	21	74.5	50.8	32	99	61.2	76	80.7	66.8	96.2	63.2	95.6	64	82.3	66.3	LSL CLASSIC (LSL C)	Hvid
13	Skrab	1397	2	1	1	4	2	1	0	97.5	21	74.5	50.8	32	99	61.2	76	80.7	66.8	96.2	63.2	95.6	64	82.3	66.3	LSL CLASSIC (LSL C)	Hvid
13	Skrab	1360	2	1	1	4	2	1	0	97.5	21	74.5	50.8	32	99	61.2	76	80.7	66.8	96.2	63.2	95.6	64	82.3	66.3	LSL CLASSIC (LSL C)	Hvid
13	Skrab	1694	1	1	1	4	2	1	0	97.5	21	74.5	50.8	32	99	61.2	76	80.7	66.8	96.2	63.2	95.6	64	82.3	66.3	LSL CLASSIC (LSL C)	Hvid
13	Skrab	1648	3	1	1	4	2	1	0	97.5	21	74.5	50.8	32	99	61.2	76	80.7	66.8	96.2	63.2	95.6	64	82.3	66.3	LSL CLASSIC (LSL C)	Hvid
13	Skrab	1419	3	1	1	4	2	1	0	97.5	21	74.5	50.8	32	99	61.2	76	80.7	66.8	96.2	63.2	95.6	64	82.3	66.3	LSL CLASSIC (LSL C)	Hvid
13	Skrab	1642	2	1	1	2	2	1	0	97.5	21	74.5	50.8	32	99	61.2	76	80.7	66.8	96.2	63.2	95.6	64	82.3	66.3	LSL CLASSIC (LSL C)	Hvid
13	Skrab	1475	2	1	1	4	2	1	0	97.5	21	74.5	50.8	32	99	61.2	76	80.7	66.8	96.2	63.2	95.6	64	82.3	66.3	LSL CLASSIC (LSL C)	Hvid
13	Skrab	1694	1	1	1	4	3	1	0	97.5	21	74.5	50.8	32	99	61.2	76	80.7	66.8	96.2	63.2	95.6	64	82.3	66.3	LSL CLASSIC (LSL C)	Hvid
13	Skrab	1597	1	1	1	4	2	1	0	97.5	21	74.5	50.8	32	99	61.2	76	80.7	66.8	96.2	63.2	95.6	64	82.3	66.3	LSL CLASSIC (LSL C)	Hvid
13	Skrab	1447	3	1	1	4	2	1	0	97.5	21	74.5	50.8	32	99	61.2	76	80.7	66.8	96.2	63.2	95.6	64	82.3	66.3	LSL CLASSIC (LSL C)	Hvid
13	Skrab	1580	3	1	1	2	(2)	1	0	97.5	21	74.5	50.8	32	99	61.2	76	80.7	66.8	96.2	63.2	95.6	64	82.3	66.3	LSL CLASSIC (LSL C)	Hvid
13	Skrab	1568	3	1	1	4	2	1	0	97.5	21	74.5	50.8	32	99	61.2	76	80.7	66.8	96.2	63.2	95.6	64	82.3	66.3	LSL CLASSIC (LSL C)	Hvid
13	Skrab	1464	3	1	1	4	2	1	0	97.5	21	74.5	50.8	32	99	61.2	76	80.7	66.8	96.2	63.2	95.6	64	82.3	66.3	LSL CLASSIC (LSL C)	Hvid
13	Skrab	1678	2	1	1	3	2	1	0	97.5	21	74.5	50.8	32	99	61.2	76	80.7	66.8	96.2	63.2	95.6	64	82.3	66.3	LSL CLASSIC (LSL C)	Hvid
13	Skrab	1300	1	1	1	3	2	1	0	97.5	21	74.5	50.8	32	99	61.2	76	80.7	66.8	96.2	63.2	95.6	64	82.3	66.3	LSL CLASSIC (LSL C)	Hvid
13	Skrab	1401	2	1	1	4	2	1	0	97.5	21	74.5	50.8	32	99	61.2	76	80.7	66.8	96.2	63.2	95.6	64	82.3	66.3	LSL CLASSIC (LSL C)	Hvid
13	Skrab	1497	2	1	1	1	2	1	0	97.5	21	74.5	50.8	32	99	61.2	76	80.7	66.8	96.2	63.2	95.6	64	82.3	66.3	LSL CLASSIC (LSL C)	Hvid
13	Skrab	1565	3	2	1	1	(2)	1	0	97.5	21	74.5	50.8	32	99	61.2	76	80.7	66.8	96.2	63.2	95.6	64	82.3	66.3	LSL CLASSIC (LSL C)	Hvid
13	Skrab	1468	2	1	1	2	1	1	0	97.5	21	74.5	50.8	32	99	61.2	76	80.7	66.8	96.2	63.2	95.6	64	82.3	66.3	LSL CLASSIC (LSL C)	Hvid
13	Skrab	1528	2	1	1	4	2	1	0	97.5	21	74.5	50.8	32	99	61.2	76	80.7	66.8	96.2	63.2	95.6	64	82.3	66.3	LSL CLASSIC (LSL C)	Hvid
14	Bur	1562	1	2	1	3	(2)	1	0	87.5
14	Bur	1653	1	1	1	2	(2)	1	0	87.5
14	Bur	1418	1	1	1	2	(2)	1	0	87.5
14	Bur	1695	2	1	1	4	(2)	1	0	87.5
14	Bur	1755	2	1	1	2	(2)	1	0	87.5
14	Bur	1598	2	1	1	2	(2)	1	0	87.5
14	Bur	1680	1	1	1	2	(2)	1	0	87.5
14	Bur	1755	3	1	1	2	(2)	1	0	87.5
14	Bur	1602	3	1	1	4	(2)	1	0	87.5
14	Bur	1507	3	1	1	3	(2)	1	0	87.5
14	Bur	1605	2	1	1	3	(2)	1	0	87.5
14	Bur	1808	3	1	1	2	(2)	1	0	87.5
14	Bur	1577	3	1	1	1	(2)	1	0	87.5
14	Bur	1753	1	1	1	4	(2)	1	0	87.5
14	Bur	1730	1	1	1	1	(2)	1	0	87.5
14	Bur	1646	3	2	2	0	.	.	0	87.5
14	Bur	1555	2	1	1	4	(2)	1	0	87.5
14	Bur	1674	3	1	1	3	(2)	1	0	87.5
14	Bur	1712	3	1	1	1	(2)	1	0	87.5
14	Bur	1618	1	1	1	3	(2)	1	0	87.5
14	Bur	1771	3	1	1	1	(2)	1	0	87.5
14	Bur	1725	3	1	1	2	(2)	1	0	87.5
14	Bur	1721	1	1	1	4	(2)	1	0	87.5
14	Bur	1748	2	2	2	0	.	.	0	87.5
14	Bur	1775	3	1	1	2	(2)	1	0	87.5
14	Bur	1639	2	2	1	2	(2)	1	0	87.5
14	Bur	1594	1	1	1	2	(2)	1	0	87.5
14	Bur	1517	1	1	1	1	(2)	1	0	87.5
14	Bur	1539	1	1	1	2	(2)	1	0	87.5
14	Bur	1684	3	1	1	2	(2)	1	0	87.5
14	Bur	1675	3	2	1	2	(2)	1	0	87.5
14	Bur	1662	2	1	1	2	(2)	1	0	87.5
14	Bur	1767	2	1	1	4	(2)	1	0	87.5
14	Bur	1401	1	1	1	3	(2)	1	0	87.5
14	Bur	1694	3	1	1	3	(2)	1	0	87.5
14	Bur	1605	2	1	1	2	(2)	1	0	87.5
14	Bur	1701	3	1	1	1	(2)	1	0	87.5
14	Bur	1556	3	1	1	2	(2)	1	0	87.5
14	Bur	1591	3	1	1	4	(2)	1	0	87.5
14	Bur	1712	3	2	1	1	.	.	0	87.5
14	Bur	1753	3	1	1	3	(2)	1	0	87.5
14	Bur	1591	2	1	1	3	(2)	1	0	87.5
14	Bur	1608	3	1	1	1	(2)	1	0	87.5
14	Bur	1690	2	1	1	3	(2)	1	0	87.5
14	Bur	1675	3	1	1	3	(2)	1	0	87.5
14	Bur	1518	3	1	1	2	(2)	1	0	87.5
14	Bur	1781	1	1	1	1	(2)	1	0	87.5
14	Bur	1605	3	1	1	2	(2)	1	0	87.5
14	Bur	1597	3	2	2	0	.	.	0	87.5
14	Bur	1691	2	1	1	3	(2)	1	0	87.5
14	Bur	1522	2	2	1	2	(2)	1	0	87.5
14	Bur	1569	3	1	1	2	(2)	1	0	87.5
14	Bur	1774	1	1	1	3	(2)	1	0	87.5
14	Bur	1888	2	1	1	3	(2)	1	0	87.5
14	Bur	1913	1	1	1	3	(2)	1	0	87.5
14	Bur	1751	1	1	1	2	(2)	1	0	87.5
14	Bur	1772	2	2	1	3	(2)	1	0	87.5
14	Bur	1650	1	1	1	1	(2)	1	0	87.5
14	Bur	1465	1	1	1	1	(2)	1	0	87.5
14	Bur	1595	2	1	1	2	(2)	1	0	87.5
14	Bur	1636	2	1	1	4	(2)	1	0	87.5
14	Bur	1832	3	1	1	2	(2)	1	0	87.5
14	Bur	1588	2	1	1	3	(2)	1	0	87.5
14	Bur	1678	1	1	1	2	(2)	1	0	87.5
14	Bur	1468	3	1	1	3	(2)	1	0	87.5
14	Bur	1923	3	1	1	3	(2)	1	0	87.5
14	Bur	1858	1	1	1	3	(2)	1	0	87.5
14	Bur	1176	3	2	2	0	.	.	0	87.5
14	Bur	1750	3	2	2	0	.	.	0	87.5
14	Bur	1700	1	2	1	2	.	.	0	87.5
14	Bur	1681	1	1	1	2	(2)	1	0	87.5
14	Bur	1651	3	1	1	4	(2)	1	0	87.5
14	Bur	1810	2	1	1	4	(2)	1	0	87.5
14	Bur	1632	1	1	1	4	(2)	1	0	87.5
14	Bur	1262	3	2	2	0	.	.	0	87.5
14	Bur	1579	3	1	1	3	(2)	1	0	87.5
14	Bur	1629	3	2	2	0	.	.	0	87.5
14	Bur	1743	2	1	1	2	(2)	1	0	87.5
14	Bur	1672	2	2	1	1	(2)	1	0	87.5
14	Bur	1738	1	1	1	3	(2)	1	0	87.5
14	Bur	2104	3	1	1	2	(2)	1	0	87.5
14	Bur	1695	1	2	2	0	.	.	0	87.5
14	Bur	1620	2	1	1	2	(2)	1	0	87.5
14	Bur	1581	1	1	1	3	(2)	1	0	87.5
14	Bur	1610	2	1	1	4	(2)	1	0	87.5
14	Bur	1367	3	1	1	2	(2)	1	0	87.5
14	Bur	1768	3	2	2	0	.	.	0	87.5
14	Bur	1399	2	1	1	3	(2)	1	0	87.5
14	Bur	1699	3	1	1	3	(2)	1	0	87.5
14	Bur	1709	2	2	2	0	.	.	0	87.5
14	Bur	1831	2	1	1	4	1	1	0	87.5
14	Bur	1430	3	1	1	2	(2)	1	0	87.5
14	Bur	1554	2	1	1	2	(2)	1	0	87.5
14	Bur	1476	3	2	2	0	.	.	0	87.5
14	Bur	1574	3	1	1	1	(2)	1	0	87.5
14	Bur	1443	2		1	4	(2)	1	0	87.5
14	Bur	1680	3	1	2	0	.	.	0	87.5
14	Bur	1792	3	1	1	3	3	1	0	87.5
14	Bur	1595	2	1	1	3	(2)	1	0	87.5
14	Bur	1532	1	1	1	2	(2)	1	0	87.5
14	Bur	1647	3	1	1	4	(2)	1	0	87.5
14	Bur	1527	2	2	1	2	.	.	0	87.5
14	Bur	1784	1	2	2	0	.	.	0	87.5
14	Bur	1428	2	1	1	4	(2)	1	0	87.5
14	Bur	1547	3	1	1	1	(2)	1	0	87.5
14	Bur	1653	3	2	1	2	(2)	1	0	87.5
14	Bur	1498	2	2	2	0	.	.	0	87.5
14	Bur	1770	2	2	1	1	(2)	1	0	87.5
14	Bur	1733	1	1	1	1	(2)	1	0	87.5
14	Bur	1745	1	1	1	4	(2)	1	0	87.5
14	Bur	2048	2	2	2	0	.	.	0	87.5
14	Bur	1425	2	1	1	1	(2)	1	0	87.5
14	Bur	1703	1	1	1	3	(2)	1	0	87.5
14	Bur	1639	2	1	1	3	(2)	1	0	87.5
14	Bur	1439	2	1	1	4	(2)	1	0	87.5
14	Bur	1775	3	1	1	1	(2)	1	0	87.5
14	Bur	1484	1	1	1	2	(2)	1	0	87.5
14	Bur	1694	2	1	1	4	(2)	1	0	87.5
14	Bur	1494	3	1	1	4	(2)	1	0	87.5
14	Bur	1894	2	1	1	4	(2)	1	0	87.5
15	Bur	1505	3	1	1	3	(2)	1	0	85.83
15	Bur	1705	1	1	1	2	(2)	1	0	85.83
15	Bur	1399	1	1	1	4	(2)	1	0	85.83
15	Bur	1705	3	1	1	1	(2)	1	0	85.83
15	Bur	1780	3	1	1	1	(2)	1	0	85.83
15	Bur	1381	1	1	1	2	(2)	1	0	85.83
15	Bur	1974	3	1	1	1	(2)	1	0	85.83
15	Bur	1859	2	1	1	2	(2)	1	0	85.83
15	Bur	1711	2	1	1	4	(2)	1	0	85.83
15	Bur	1524	2	1	1	3	(2)	1	0	85.83
15	Bur	1589	3	2	1	4	(2)	1	0	85.83
15	Bur	1887	1	1	2	0	(2)	1	0	85.83
15	Bur	1601	1	2	1	1	.	.	0	85.83
15	Bur	1628	1	1	1	2	(2)	1	0	85.83
15	Bur	1776	1	2	1	1	(2)	1	0	85.83
15	Bur	1821	2	1	1	3	(2)	1	0	85.83
15	Bur	1448	3	1	1	3	2	1	0	85.83
15	Bur	1596	2	1	1	4	(2)	1	0	85.83
15	Bur	1550	3	1	1	4	(2)	1	0	85.83
15	Bur	1820	2	1	1	3	(2)	1	0	85.83
15	Bur	1398	3	2	1	1	(2)	1	0	85.83
15	Bur	1597	3	1	1	2	(2)	1	0	85.83
15	Bur	1717	2	1	1	4	(2)	1	0	85.83
15	Bur	1564	2	2	2	0	.	.	0	85.83
15	Bur	1532	3	2	2	0	.	.	0	85.83
15	Bur	1598	1	2	2	0	.	.	0	85.83
15	Bur	1520	2	1	1	4	(2)	1	0	85.83
15	Bur	1946	2	1	1	4	(2)	1	0	85.83
15	Bur	1726	2	1	1	4	(2)	1	0	85.83
15	Bur	1686	1	2	1	2	(2)	1	0	85.83
15	Bur	1860	2	1	1	2	(2)	1	0	85.83
15	Bur	1581	3	2	1	2	(2)	1	0	85.83
15	Bur	1532	2	2	1	1	(2)	1	0	85.83
15	Bur	1538	3	1	1	2	(2)	1	0	85.83
15	Bur	1689	3	1	1	4	(2)	1	0	85.83
15	Bur	1454	3	1	1	2	(2)	1	0	85.83
15	Bur	1258	2	2	2	0	.	.	0	85.83
15	Bur	1738	2	2	2	0	.	.	0	85.83
15	Bur	1887	2	2	1	3	(2)	1	0	85.83
15	Bur	1926	3	1	1	4	(2)	1	0	85.83
15	Bur	1673	3	1	1	4	(2)	1	0	85.83
15	Bur	2106	3	1	1	3	(2)	1	0	85.83
15	Bur	1535	1	1	1	3	(2)	1	0	85.83
15	Bur	1450	2	1	1	2	(2)	1	0	85.83
15	Bur	1654	2	1	1	2	(2)	1	0	85.83
15	Bur	1664	1	2	1	4	(2)	1	0	85.83
15	Bur	1475	3	2	2	0	.	.	0	85.83
15	Bur	1577	3	1	1	4	(2)	1	0	85.83
15	Bur	1679	3	1	1	1	(2)	1	0	85.83
15	Bur	1723	1	2	1	4	(2)	1	0	85.83
15	Bur	1887	3	1	1	1	(2)	1	0	85.83
15	Bur	1956	1	1	1	2	(2)	1	0	85.83
15	Bur	1459	1	1	1	4	(2)	1	0	85.83
15	Bur	1626	2	1	1	4	(2)	1	0	85.83
15	Bur	1563	1	1	1	4	(2)	1	0	85.83
15	Bur	1740	3	1	1	3	(2)	1	0	85.83
15	Bur	1743	3	1	1	2	(2)	1	0	85.83
15	Bur	1932	1	2	1	4	(2)	1	0	85.83
15	Bur	1704	3	2	2	0	.	.	0	85.83
15	Bur	1613	3	2	1	4	(2)	1	0	85.83
15	Bur	1715	3	1	1	4	(2)	1	0	85.83
15	Bur	1934	2	2	2	0	.	.	0	85.83
15	Bur	1686	2	2	2	0	.	.	0	85.83
15	Bur	1611	2	2	2	0	.	.	0	85.83
15	Bur	1756	3	2	1	1	(2)	1	0	85.83
15	Bur	1723	3	1	1	1	(2)	1	0	85.83
15	Bur	1563	1	1	1	3	(2)	1	0	85.83
15	Bur	1720	3	1	1	1	(2)	1	0	85.83
15	Bur	1591	1	1	1	4	(2)	1	0	85.83
15	Bur	1524	1	1	1	4	(2)	1	0	85.83
15	Bur	1744	2	2	1	1	(2)	1	0	85.83
15	Bur	1539	2	1	1	3	(2)	1	0	85.83
15	Bur	1294	2	1	1	3	(2)	1	0	85.83
15	Bur	1398	3	1	1	4	(2)	1	0	85.83
15	Bur	1395	2	1	1	4	(2)	1	0	85.83
15	Bur	1779	3	1	1	2	(2)	1	0	85.83
15	Bur	1754	1	1	1	4	(2)	1	0	85.83
15	Bur	1451	2	1	1	4	(2)	1	0	85.83
15	Bur	1783	2	1	1	3	(2)	1	0	85.83
15	Bur	1831	2	1	1	4	(2)	1	0	85.83
15	Bur	1257	2	1	1	3	(2)	1	0	85.83
15	Bur	1648	2	2	2	0	.	.	0	85.83
15	Bur	1700	3	1	1	3	(2)	1	0	85.83
15	Bur	1467	3	1	2	0	.	.	0	85.83
15	Bur	1774	3	1	1	1	(2)	1	0	85.83
15	Bur	1768	2	1	1	3	(2)	1	0	85.83
15	Bur	2112	1	2	1	1	(2)	1	0	85.83
15	Bur	1549	2	1	1	3	(2)	1	0	85.83
15	Bur	1624	3	2	1	1	(2)	1	0	85.83
15	Bur	1492	2	1	1	2	(2)	1	0	85.83
15	Bur	1585	1	2	1	3	(2)	1	0	85.83
15	Bur	1698	1	2	2	0	.	.	0	85.83
15	Bur	1635	1	1	1	4	(2)	1	0	85.83
15	Bur	1282	1	1	1	4	(2)	1	0	85.83
15	Bur	1815	1	2	1	3	(2)	1	0	85.83
15	Bur	1619	1	1	1	3	(2)	1	0	85.83
15	Bur	1991	2	1	1	2	(2)	1	0	85.83
15	Bur	1926	1	1	1	1	(2)	1	0	85.83
15	Bur	1391	1	1	1	4	(2)	1	0	85.83
15	Bur	1456	3	2	2	0	.	.	0	85.83
15	Bur	1634	1	1	1	1	(2)	1	0	85.83
15	Bur	1701	1	1	1	2	(2)	1	0	85.83
15	Bur	1578	1	2	1	3	(2)	1	0	85.83
15	Bur	1850	3	1	1	3	(2)	1	0	85.83
15	Bur	1855	2	1	1	2	(2)	1	0	85.83
15	Bur	1432	3	2	1	3	(2)	1	0	85.83
15	Bur	1395	2	1	1	4	(2)	1	0	85.83
15	Bur	1610	2	1	1	1	(2)	1	0	85.83
15	Bur	1473	1	1	1	4	(2)	1	0	85.83
15	Bur	1612	3	1	1	4	(2)	1	0	85.83
15	Bur	1488	3	2	2	0	.	.	0	85.83
15	Bur	1664	1	1	1	4	(2)	1	0	85.83
15	Bur	1778	2	1	1	4	(2)	1	0	85.83
15	Bur	1700	2	1	1	4	(2)	1	0	85.83
15	Bur	1441	1	1	1	4	(2)	1	0	85.83
15	Bur	1695	2	1	1	2	(2)	1	0	85.83
15	Bur	1685	2	1	1	2	(2)	1	0	85.83
15	Bur	1526	2	1	1	4	(2)	1	0	85.83
15	Bur	1707	3	1	1	2	(2)	1	0	85.83
15	Bur	1490	3	2	2	0	.	.	0	85.83
16	Skrab	2200	3	1	1	4	2	1	0	76.67	22	84	48.6	33	98.5	61.6	71	38.1	64.9	97.6	63.5	96.1	63.2	90.1	64.7	LB	Brun
16	Skrab	2054	3	1	1	4	2	1	0	76.67	22	84	48.6	33	98.5	61.6	71	38.1	64.9	97.6	63.5	96.1	63.2	90.1	64.7	LB	Brun
16	Skrab	2227	3	1	1	2	2	1	0	76.67	22	84	48.6	33	98.5	61.6	71	38.1	64.9	97.6	63.5	96.1	63.2	90.1	64.7	LB	Brun
16	Skrab	2225	3	2	1	1	(2)	1	0	76.67	22	84	48.6	33	98.5	61.6	71	38.1	64.9	97.6	63.5	96.1	63.2	90.1	64.7	LB	Brun
16	Skrab	2219	3	2	2	0	.	.	0	76.67	22	84	48.6	33	98.5	61.6	71	38.1	64.9	97.6	63.5	96.1	63.2	90.1	64.7	LB	Brun
16	Skrab	1781	3	1	1	1	(2)	1	0	76.67	22	84	48.6	33	98.5	61.6	71	38.1	64.9	97.6	63.5	96.1	63.2	90.1	64.7	LB	Brun
16	Skrab	1937	3	1	1	2	(2)	1	0	76.67	22	84	48.6	33	98.5	61.6	71	38.1	64.9	97.6	63.5	96.1	63.2	90.1	64.7	LB	Brun
16	Skrab	2003	3	2	2	0	.	.	0	76.67	22	84	48.6	33	98.5	61.6	71	38.1	64.9	97.6	63.5	96.1	63.2	90.1	64.7	LB	Brun
16	Skrab	2029	3	1	1	4	3	1	0	76.67	22	84	48.6	33	98.5	61.6	71	38.1	64.9	97.6	63.5	96.1	63.2	90.1	64.7	LB	Brun
16	Skrab	1940	3	1	1	4	(2)	1	0	76.67	22	84	48.6	33	98.5	61.6	71	38.1	64.9	97.6	63.5	96.1	63.2	90.1	64.7	LB	Brun
16	Skrab	1882	3	1	1	4	(2)	1	0	76.67	22	84	48.6	33	98.5	61.6	71	38.1	64.9	97.6	63.5	96.1	63.2	90.1	64.7	LB	Brun
16	Skrab	2096	3	2	2	0	.	.	0	76.67	22	84	48.6	33	98.5	61.6	71	38.1	64.9	97.6	63.5	96.1	63.2	90.1	64.7	LB	Brun
16	Skrab	1786	2	1	1	4	2	1	0	76.67	22	84	48.6	33	98.5	61.6	71	38.1	64.9	97.6	63.5	96.1	63.2	90.1	64.7	LB	Brun
16	Skrab	2020	2	1	1	4	2	1	0	76.67	22	84	48.6	33	98.5	61.6	71	38.1	64.9	97.6	63.5	96.1	63.2	90.1	64.7	LB	Brun
16	Skrab	2071	3	1	1	2	2	1	0	76.67	22	84	48.6	33	98.5	61.6	71	38.1	64.9	97.6	63.5	96.1	63.2	90.1	64.7	LB	Brun
16	Skrab	1927	3	1	1	4	2	1	0	76.67	22	84	48.6	33	98.5	61.6	71	38.1	64.9	97.6	63.5	96.1	63.2	90.1	64.7	LB	Brun
16	Skrab	1937	3	1	1	3	2	1	0	76.67	22	84	48.6	33	98.5	61.6	71	38.1	64.9	97.6	63.5	96.1	63.2	90.1	64.7	LB	Brun
16	Skrab	2155	3	1	1	1	(2)	1	0	76.67	22	84	48.6	33	98.5	61.6	71	38.1	64.9	97.6	63.5	96.1	63.2	90.1	64.7	LB	Brun
16	Skrab	2338	3	1	1	1	(2)	1	0	76.67	22	84	48.6	33	98.5	61.6	71	38.1	64.9	97.6	63.5	96.1	63.2	90.1	64.7	LB	Brun
16	Skrab	2287	2	2	1	1	(2)	1	0	76.67	22	84	48.6	33	98.5	61.6	71	38.1	64.9	97.6	63.5	96.1	63.2	90.1	64.7	LB	Brun
16	Skrab	1826	3	1	1	4	(2)	1	0	76.67	22	84	48.6	33	98.5	61.6	71	38.1	64.9	97.6	63.5	96.1	63.2	90.1	64.7	LB	Brun
16	Skrab	2092	3	2	1	2	(2)	1	0	76.67	22	84	48.6	33	98.5	61.6	71	38.1	64.9	97.6	63.5	96.1	63.2	90.1	64.7	LB	Brun
16	Skrab	2152	3	1	1	1	2	1	0	76.67	22	84	48.6	33	98.5	61.6	71	38.1	64.9	97.6	63.5	96.1	63.2	90.1	64.7	LB	Brun
16	Skrab	2077	3	2	2	0	.	.	0	76.67	22	84	48.6	33	98.5	61.6	71	38.1	64.9	97.6	63.5	96.1	63.2	90.1	64.7	LB	Brun
16	Skrab	1943	3	1	1	4	2	1	0	76.67	22	84	48.6	33	98.5	61.6	71	38.1	64.9	97.6	63.5	96.1	63.2	90.1	64.7	LB	Brun
16	Skrab	1898	3	1	1	2	(2)	1	0	76.67	22	84	48.6	33	98.5	61.6	71	38.1	64.9	97.6	63.5	96.1	63.2	90.1	64.7	LB	Brun
16	Skrab	1727	2	1	1	4	2	1	0	76.67	22	84	48.6	33	98.5	61.6	71	38.1	64.9	97.6	63.5	96.1	63.2	90.1	64.7	LB	Brun
16	Skrab	1701	3	1	1	4	2	1	0	76.67	22	84	48.6	33	98.5	61.6	71	38.1	64.9	97.6	63.5	96.1	63.2	90.1	64.7	LB	Brun
16	Skrab	2104	3	2	2	0	.	.	0	76.67	22	84	48.6	33	98.5	61.6	71	38.1	64.9	97.6	63.5	96.1	63.2	90.1	64.7	LB	Brun
16	Skrab	1958	3	2	2	0	.	.	0	76.67	22	84	48.6	33	98.5	61.6	71	38.1	64.9	97.6	63.5	96.1	63.2	90.1	64.7	LB	Brun
16	Skrab	1894	3	2	2	0	.	.	0	76.67	22	84	48.6	33	98.5	61.6	71	38.1	64.9	97.6	63.5	96.1	63.2	90.1	64.7	LB	Brun
16	Skrab	2163	2	1	1	4	2	1	0	76.67	22	84	48.6	33	98.5	61.6	71	38.1	64.9	97.6	63.5	96.1	63.2	90.1	64.7	LB	Brun
16	Skrab	2111	2	1	1	4	2	1	0	76.67	22	84	48.6	33	98.5	61.6	71	38.1	64.9	97.6	63.5	96.1	63.2	90.1	64.7	LB	Brun
16	Skrab	1591	3	1	1	4	2	1	0	76.67	22	84	48.6	33	98.5	61.6	71	38.1	64.9	97.6	63.5	96.1	63.2	90.1	64.7	LB	Brun
16	Skrab	1983	3	1	1	3	2	1	0	76.67	22	84	48.6	33	98.5	61.6	71	38.1	64.9	97.6	63.5	96.1	63.2	90.1	64.7	LB	Brun
16	Skrab	2144	3	2	2	0	.	.	0	76.67	22	84	48.6	33	98.5	61.6	71	38.1	64.9	97.6	63.5	96.1	63.2	90.1	64.7	LB	Brun
16	Skrab	2052	3	1	1	4	2	1	0	76.67	22	84	48.6	33	98.5	61.6	71	38.1	64.9	97.6	63.5	96.1	63.2	90.1	64.7	LB	Brun
16	Skrab	1885	3	1	1	3	(2)	1	0	76.67	22	84	48.6	33	98.5	61.6	71	38.1	64.9	97.6	63.5	96.1	63.2	90.1	64.7	LB	Brun
16	Skrab	2110	2	1	2	0	.	.	0	76.67	22	84	48.6	33	98.5	61.6	71	38.1	64.9	97.6	63.5	96.1	63.2	90.1	64.7	LB	Brun
16	Skrab	2130	3	2	2	0	.	.	0	76.67	22	84	48.6	33	98.5	61.6	71	38.1	64.9	97.6	63.5	96.1	63.2	90.1	64.7	LB	Brun
16	Skrab	2035	3	1	1	4	2	1	0	76.67	22	84	48.6	33	98.5	61.6	71	38.1	64.9	97.6	63.5	96.1	63.2	90.1	64.7	LB	Brun
16	Skrab	1724	3	1	1	4	2	1	0	76.67	22	84	48.6	33	98.5	61.6	71	38.1	64.9	97.6	63.5	96.1	63.2	90.1	64.7	LB	Brun
16	Skrab	2030	3	1	1	3	2	1	0	76.67	22	84	48.6	33	98.5	61.6	71	38.1	64.9	97.6	63.5	96.1	63.2	90.1	64.7	LB	Brun
16	Skrab	1819	2	1	1	4	2	1	0	76.67	22	84	48.6	33	98.5	61.6	71	38.1	64.9	97.6	63.5	96.1	63.2	90.1	64.7	LB	Brun
16	Skrab	1958	3	2	1	3	(2)	1	0	76.67	22	84	48.6	33	98.5	61.6	71	38.1	64.9	97.6	63.5	96.1	63.2	90.1	64.7	LB	Brun
16	Skrab	2152	3	1	1	2	2	1	0	76.67	22	84	48.6	33	98.5	61.6	71	38.1	64.9	97.6	63.5	96.1	63.2	90.1	64.7	LB	Brun
16	Skrab	2086	2	1	1	3	2	1	0	76.67	22	84	48.6	33	98.5	61.6	71	38.1	64.9	97.6	63.5	96.1	63.2	90.1	64.7	LB	Brun
16	Skrab	2061	3	1	1	4	2	1	0	76.67	22	84	48.6	33	98.5	61.6	71	38.1	64.9	97.6	63.5	96.1	63.2	90.1	64.7	LB	Brun
16	Skrab	1979	3	2	2	0	.	.	0	76.67	22	84	48.6	33	98.5	61.6	71	38.1	64.9	97.6	63.5	96.1	63.2	90.1	64.7	LB	Brun
16	Skrab	1821	3	2	2	0	.	.	0	76.67	22	84	48.6	33	98.5	61.6	71	38.1	64.9	97.6	63.5	96.1	63.2	90.1	64.7	LB	Brun
16	Skrab	1844	3	1	1	4	2	1	0	76.67	22	84	48.6	33	98.5	61.6	71	38.1	64.9	97.6	63.5	96.1	63.2	90.1	64.7	LB	Brun
16	Skrab	2039	3	1	1	4	2	1	0	76.67	22	84	48.6	33	98.5	61.6	71	38.1	64.9	97.6	63.5	96.1	63.2	90.1	64.7	LB	Brun
16	Skrab	2248	3	1	1	1	(2)	1	0	76.67	22	84	48.6	33	98.5	61.6	71	38.1	64.9	97.6	63.5	96.1	63.2	90.1	64.7	LB	Brun
16	Skrab	2125	3	1	1	4	2	1	0	76.67	22	84	48.6	33	98.5	61.6	71	38.1	64.9	97.6	63.5	96.1	63.2	90.1	64.7	LB	Brun
16	Skrab	2235	3	1	1	4	2	1	0	76.67	22	84	48.6	33	98.5	61.6	71	38.1	64.9	97.6	63.5	96.1	63.2	90.1	64.7	LB	Brun
16	Skrab	2167	3	1	1	2	2	1	0	76.67	22	84	48.6	33	98.5	61.6	71	38.1	64.9	97.6	63.5	96.1	63.2	90.1	64.7	LB	Brun
16	Skrab	2313	3	1	1	4	2	1	0	76.67	22	84	48.6	33	98.5	61.6	71	38.1	64.9	97.6	63.5	96.1	63.2	90.1	64.7	LB	Brun
16	Skrab	1956	3	2	1	1	2	1	0	76.67	22	84	48.6	33	98.5	61.6	71	38.1	64.9	97.6	63.5	96.1	63.2	90.1	64.7	LB	Brun
16	Skrab	2063	3	1	1	1	2	1	0	76.67	22	84	48.6	33	98.5	61.6	71	38.1	64.9	97.6	63.5	96.1	63.2	90.1	64.7	LB	Brun
16	Skrab	1937	3	1	1	2	(2)	1	0	76.67	22	84	48.6	33	98.5	61.6	71	38.1	64.9	97.6	63.5	96.1	63.2	90.1	64.7	LB	Brun
16	Skrab	1918	3	1	1	4	(2)	1	0	76.67	22	84	48.6	33	98.5	61.6	71	38.1	64.9	97.6	63.5	96.1	63.2	90.1	64.7	LB	Brun
16	Skrab	1851	2	1	1	4	2	1	0	76.67	22	84	48.6	33	98.5	61.6	71	38.1	64.9	97.6	63.5	96.1	63.2	90.1	64.7	LB	Brun
16	Skrab	1999	3	1	1	4	2	1	0	76.67	22	84	48.6	33	98.5	61.6	71	38.1	64.9	97.6	63.5	96.1	63.2	90.1	64.7	LB	Brun
16	Skrab	1759	3	2	1	1	(2)	1	0	76.67	22	84	48.6	33	98.5	61.6	71	38.1	64.9	97.6	63.5	96.1	63.2	90.1	64.7	LB	Brun
16	Skrab	2278	3	1	1	1	2	1	0	76.67	22	84	48.6	33	98.5	61.6	71	38.1	64.9	97.6	63.5	96.1	63.2	90.1	64.7	LB	Brun
16	Skrab	2179	3	2	1	2	(2)	1	0	76.67	22	84	48.6	33	98.5	61.6	71	38.1	64.9	97.6	63.5	96.1	63.2	90.1	64.7	LB	Brun
16	Skrab	2386	2	1	1	4	2	1	0	76.67	22	84	48.6	33	98.5	61.6	71	38.1	64.9	97.6	63.5	96.1	63.2	90.1	64.7	LB	Brun
16	Skrab	1868	3	1	1	4	2	1	0	76.67	22	84	48.6	33	98.5	61.6	71	38.1	64.9	97.6	63.5	96.1	63.2	90.1	64.7	LB	Brun
16	Skrab	1958	3	1	1	2	2	1	0	76.67	22	84	48.6	33	98.5	61.6	71	38.1	64.9	97.6	63.5	96.1	63.2	90.1	64.7	LB	Brun
16	Skrab	2017	3	1	1	3	2	1	0	76.67	22	84	48.6	33	98.5	61.6	71	38.1	64.9	97.6	63.5	96.1	63.2	90.1	64.7	LB	Brun
16	Skrab	2067	3	1	1	4	2	1	0	76.67	22	84	48.6	33	98.5	61.6	71	38.1	64.9	97.6	63.5	96.1	63.2	90.1	64.7	LB	Brun
16	Skrab	1842	3	1	1	2	2	1	0	76.67	22	84	48.6	33	98.5	61.6	71	38.1	64.9	97.6	63.5	96.1	63.2	90.1	64.7	LB	Brun
16	Skrab	2041	3	1	1	4	(2)	1	0	76.67	22	84	48.6	33	98.5	61.6	71	38.1	64.9	97.6	63.5	96.1	63.2	90.1	64.7	LB	Brun
16	Skrab	2036	3	2	2	0			0	76.67	22	84	48.6	33	98.5	61.6	71	38.1	64.9	97.6	63.5	96.1	63.2	90.1	64.7	LB	Brun
16	Skrab	1921	3	2	2	0			0	76.67	22	84	48.6	33	98.5	61.6	71	38.1	64.9	97.6	63.5	96.1	63.2	90.1	64.7	LB	Brun
16	Skrab	1864	3	2	2	0			0	76.67	22	84	48.6	33	98.5	61.6	71	38.1	64.9	97.6	63.5	96.1	63.2	90.1	64.7	LB	Brun
16	Skrab	1881	3	1	1	4	2	1	0	76.67	22	84	48.6	33	98.5	61.6	71	38.1	64.9	97.6	63.5	96.1	63.2	90.1	64.7	LB	Brun
16	Skrab	1896	3	1	1	4	2	1	0	76.67	22	84	48.6	33	98.5	61.6	71	38.1	64.9	97.6	63.5	96.1	63.2	90.1	64.7	LB	Brun
16	Skrab	2086	3	1	1	4	2	1	0	76.67	22	84	48.6	33	98.5	61.6	71	38.1	64.9	97.6	63.5	96.1	63.2	90.1	64.7	LB	Brun
16	Skrab	2024	3	1	1	4	2	1	0	76.67	22	84	48.6	33	98.5	61.6	71	38.1	64.9	97.6	63.5	96.1	63.2	90.1	64.7	LB	Brun
16	Skrab	1940	3	1	1	1	2	1	0	76.67	22	84	48.6	33	98.5	61.6	71	38.1	64.9	97.6	63.5	96.1	63.2	90.1	64.7	LB	Brun
16	Skrab	1977	3	2	2	0			0	76.67	22	84	48.6	33	98.5	61.6	71	38.1	64.9	97.6	63.5	96.1	63.2	90.1	64.7	LB	Brun
16	Skrab	2374	2	1	1	4	2	1	0	76.67	22	84	48.6	33	98.5	61.6	71	38.1	64.9	97.6	63.5	96.1	63.2	90.1	64.7	LB	Brun
16	Skrab	1990	3	2	2	0			0	76.67	22	84	48.6	33	98.5	61.6	71	38.1	64.9	97.6	63.5	96.1	63.2	90.1	64.7	LB	Brun
16	Skrab	1823	3	1	1	4	2	1	0	76.67	22	84	48.6	33	98.5	61.6	71	38.1	64.9	97.6	63.5	96.1	63.2	90.1	64.7	LB	Brun
16	Skrab	2043	3	1	1	2	2	1	0	76.67	22	84	48.6	33	98.5	61.6	71	38.1	64.9	97.6	63.5	96.1	63.2	90.1	64.7	LB	Brun
16	Skrab	1811	3	2	2	0			0	76.67	22	84	48.6	33	98.5	61.6	71	38.1	64.9	97.6	63.5	96.1	63.2	90.1	64.7	LB	Brun
16	Skrab	1890	3	2	2	0			0	76.67	22	84	48.6	33	98.5	61.6	71	38.1	64.9	97.6	63.5	96.1	63.2	90.1	64.7	LB	Brun
16	Skrab	1965	3	1	1	4	2	1	0	76.67	22	84	48.6	33	98.5	61.6	71	38.1	64.9	97.6	63.5	96.1	63.2	90.1	64.7	LB	Brun
16	Skrab	1898	3	1	1	1	(2)	1	0	76.67	22	84	48.6	33	98.5	61.6	71	38.1	64.9	97.6	63.5	96.1	63.2	90.1	64.7	LB	Brun
16	Skrab	1938	3	2	2	0			0	76.67	22	84	48.6	33	98.5	61.6	71	38.1	64.9	97.6	63.5	96.1	63.2	90.1	64.7	LB	Brun
16	Skrab	1961	3	1	1	4	2	1	0	76.67	22	84	48.6	33	98.5	61.6	71	38.1	64.9	97.6	63.5	96.1	63.2	90.1	64.7	LB	Brun
16	Skrab	2002	3	1	1	4	2	1	0	76.67	22	84	48.6	33	98.5	61.6	71	38.1	64.9	97.6	63.5	96.1	63.2	90.1	64.7	LB	Brun
16	Skrab	2040	3	1	1	3	(2)	1	0	76.67	22	84	48.6	33	98.5	61.6	71	38.1	64.9	97.6	63.5	96.1	63.2	90.1	64.7	LB	Brun
16	Skrab	2085	3	1	1	2	2	1	0	76.67	22	84	48.6	33	98.5	61.6	71	38.1	64.9	97.6	63.5	96.1	63.2	90.1	64.7	LB	Brun
16	Skrab	1814	3	1	1	3	2	1	0	76.67	22	84	48.6	33	98.5	61.6	71	38.1	64.9	97.6	63.5	96.1	63.2	90.1	64.7	LB	Brun
16	Skrab	1694	3	1	1	4	2	1	0	76.67	22	84	48.6	33	98.5	61.6	71	38.1	64.9	97.6	63.5	96.1	63.2	90.1	64.7	LB	Brun
16	Skrab	2244	3	2	2	0			0	76.67	22	84	48.6	33	98.5	61.6	71	38.1	64.9	97.6	63.5	96.1	63.2	90.1	64.7	LB	Brun
16	Skrab	1954	3	1	1	4	2	1	0	76.67	22	84	48.6	33	98.5	61.6	71	38.1	64.9	97.6	63.5	96.1	63.2	90.1	64.7	LB	Brun
16	Skrab	2358	3	1	1	4	2	1	0	76.67	22	84	48.6	33	98.5	61.6	71	38.1	64.9	97.6	63.5	96.1	63.2	90.1	64.7	LB	Brun
16	Skrab	2002	3	1	1	4	2	1	0	76.67	22	84	48.6	33	98.5	61.6	71	38.1	64.9	97.6	63.5	96.1	63.2	90.1	64.7	LB	Brun
16	Skrab	2201	3	1	1	2	2		0	76.67	22	84	48.6	33	98.5	61.6	71	38.1	64.9	97.6	63.5	96.1	63.2	90.1	64.7	LB	Brun
16	Skrab	1748	3	2	2	0			0	76.67	22	84	48.6	33	98.5	61.6	71	38.1	64.9	97.6	63.5	96.1	63.2	90.1	64.7	LB	Brun
16	Skrab	2055	3	2	2	0			0	76.67	22	84	48.6	33	98.5	61.6	71	38.1	64.9	97.6	63.5	96.1	63.2	90.1	64.7	LB	Brun
16	Skrab	2099	3	2	2	0			0	76.67	22	84	48.6	33	98.5	61.6	71	38.1	64.9	97.6	63.5	96.1	63.2	90.1	64.7	LB	Brun
16	Skrab	2177	3	1	1	4	2	1	0	76.67	22	84	48.6	33	98.5	61.6	71	38.1	64.9	97.6	63.5	96.1	63.2	90.1	64.7	LB	Brun
16	Skrab	2003	2	1	1	4	2	1	0	76.67	22	84	48.6	33	98.5	61.6	71	38.1	64.9	97.6	63.5	96.1	63.2	90.1	64.7	LB	Brun
16	Skrab	2056	3	1	1	4	2	1	0	76.67	22	84	48.6	33	98.5	61.6	71	38.1	64.9	97.6	63.5	96.1	63.2	90.1	64.7	LB	Brun
16	Skrab	1995	3	1	1	4	2	1	0	76.67	22	84	48.6	33	98.5	61.6	71	38.1	64.9	97.6	63.5	96.1	63.2	90.1	64.7	LB	Brun
16	Skrab	1930	3	1	1	4			0	76.67	22	84	48.6	33	98.5	61.6	71	38.1	64.9	97.6	63.5	96.1	63.2	90.1	64.7	LB	Brun
16	Skrab	1716	3	2	2	0			0	76.67	22	84	48.6	33	98.5	61.6	71	38.1	64.9	97.6	63.5	96.1	63.2	90.1	64.7	LB	Brun
16	Skrab	2063	3	1	1	2	(2)	1	0	76.67	22	84	48.6	33	98.5	61.6	71	38.1	64.9	97.6	63.5	96.1	63.2	90.1	64.7	LB	Brun
16	Skrab	1583	3	1	1	4	2	1	0	76.67	22	84	48.6	33	98.5	61.6	71	38.1	64.9	97.6	63.5	96.1	63.2	90.1	64.7	LB	Brun
16	Skrab	2077	3	2	2	0			0	76.67	22	84	48.6	33	98.5	61.6	71	38.1	64.9	97.6	63.5	96.1	63.2	90.1	64.7	LB	Brun
16	Skrab	2107	3	2	2	0			0	76.67	22	84	48.6	33	98.5	61.6	71	38.1	64.9	97.6	63.5	96.1	63.2	90.1	64.7	LB	Brun
16	Skrab	1704	2	1	1	4	2	1	0	76.67	22	84	48.6	33	98.5	61.6	71	38.1	64.9	97.6	63.5	96.1	63.2	90.1	64.7	LB	Brun
16	Skrab	1873	1	1	1	4	2	1	0	76.67	22	84	48.6	33	98.5	61.6	71	38.1	64.9	97.6	63.5	96.1	63.2	90.1	64.7	LB	Brun
16	Skrab	1897	3	1	1	4	2	1	0	76.67	22	84	48.6	33	98.5	61.6	71	38.1	64.9	97.6	63.5	96.1	63.2	90.1	64.7	LB	Brun
16	Skrab	2100	2	1	1	4	2	1	0	76.67	22	84	48.6	33	98.5	61.6	71	38.1	64.9	97.6	63.5	96.1	63.2	90.1	64.7	LB	Brun
16	Skrab	1833	3	2	2	0	.	.	0	76.67	22	84	48.6	33	98.5	61.6	71	38.1	64.9	97.6	63.5	96.1	63.2	90.1	64.7	LB	Brun
17	Skrab	1864	3	1	1	1	2	1	0	99.17	22	78.6	49.2	35	98	62.8	76	87.9	68.3	96.5	65	95	64.7	89.7	67.5	LSL CLASSIC (LSL C)	Hvid
17	Skrab	1712	1	1	1	4	2	1	0	99.17	22	78.6	49.2	35	98	62.8	76	87.9	68.3	96.5	65	95	64.7	89.7	67.5	LSL CLASSIC (LSL C)	Hvid
17	Skrab	1545	3	1	1	4	2	1	0	99.17	22	78.6	49.2	35	98	62.8	76	87.9	68.3	96.5	65	95	64.7	89.7	67.5	LSL CLASSIC (LSL C)	Hvid
17	Skrab	1558	2	1	1	4	2	1	0	99.17	22	78.6	49.2	35	98	62.8	76	87.9	68.3	96.5	65	95	64.7	89.7	67.5	LSL CLASSIC (LSL C)	Hvid
17	Skrab	1778	3	1	1	4	2	1	0	99.17	22	78.6	49.2	35	98	62.8	76	87.9	68.3	96.5	65	95	64.7	89.7	67.5	LSL CLASSIC (LSL C)	Hvid
17	Skrab	1825	2	1	1	4	2	1	0	99.17	22	78.6	49.2	35	98	62.8	76	87.9	68.3	96.5	65	95	64.7	89.7	67.5	LSL CLASSIC (LSL C)	Hvid
17	Skrab	1672	3	1	1	4	2	1	0	99.17	22	78.6	49.2	35	98	62.8	76	87.9	68.3	96.5	65	95	64.7	89.7	67.5	LSL CLASSIC (LSL C)	Hvid
17	Skrab	1948	3	1	1	4	2	1	0	99.17	22	78.6	49.2	35	98	62.8	76	87.9	68.3	96.5	65	95	64.7	89.7	67.5	LSL CLASSIC (LSL C)	Hvid
17	Skrab	1511	2	1	1	2	(2)	1	0	99.17	22	78.6	49.2	35	98	62.8	76	87.9	68.3	96.5	65	95	64.7	89.7	67.5	LSL CLASSIC (LSL C)	Hvid
17	Skrab	1601	2	1	1	4	2	1	0	99.17	22	78.6	49.2	35	98	62.8	76	87.9	68.3	96.5	65	95	64.7	89.7	67.5	LSL CLASSIC (LSL C)	Hvid
17	Skrab	1619	3	1	1	4	2	1	0	99.17	22	78.6	49.2	35	98	62.8	76	87.9	68.3	96.5	65	95	64.7	89.7	67.5	LSL CLASSIC (LSL C)	Hvid
17	Skrab	1666	2	1	1	4	2	1	0	99.17	22	78.6	49.2	35	98	62.8	76	87.9	68.3	96.5	65	95	64.7	89.7	67.5	LSL CLASSIC (LSL C)	Hvid
17	Skrab	1649	2	2	1	4	2	1	0	99.17	22	78.6	49.2	35	98	62.8	76	87.9	68.3	96.5	65	95	64.7	89.7	67.5	LSL CLASSIC (LSL C)	Hvid
17	Skrab	1712	3	1	1	1	(2)	1	0	99.17	22	78.6	49.2	35	98	62.8	76	87.9	68.3	96.5	65	95	64.7	89.7	67.5	LSL CLASSIC (LSL C)	Hvid
17	Skrab	1722	3	1	1	4	2	1	0	99.17	22	78.6	49.2	35	98	62.8	76	87.9	68.3	96.5	65	95	64.7	89.7	67.5	LSL CLASSIC (LSL C)	Hvid
17	Skrab	1490	1	1	1	4	2	1	0	99.17	22	78.6	49.2	35	98	62.8	76	87.9	68.3	96.5	65	95	64.7	89.7	67.5	LSL CLASSIC (LSL C)	Hvid
17	Skrab	1647	1	1	1	4	2	1	0	99.17	22	78.6	49.2	35	98	62.8	76	87.9	68.3	96.5	65	95	64.7	89.7	67.5	LSL CLASSIC (LSL C)	Hvid
17	Skrab	1477	1	1	1	4	2	1	0	99.17	22	78.6	49.2	35	98	62.8	76	87.9	68.3	96.5	65	95	64.7	89.7	67.5	LSL CLASSIC (LSL C)	Hvid
17	Skrab	1638	3	1	1	4	2	1	0	99.17	22	78.6	49.2	35	98	62.8	76	87.9	68.3	96.5	65	95	64.7	89.7	67.5	LSL CLASSIC (LSL C)	Hvid
17	Skrab	1939	2	1	1	4	2	1	0	99.17	22	78.6	49.2	35	98	62.8	76	87.9	68.3	96.5	65	95	64.7	89.7	67.5	LSL CLASSIC (LSL C)	Hvid
17	Skrab	1843	2	1	1	4	2	1	0	99.17	22	78.6	49.2	35	98	62.8	76	87.9	68.3	96.5	65	95	64.7	89.7	67.5	LSL CLASSIC (LSL C)	Hvid
17	Skrab	1786	2	1	1	4	2	1	0	99.17	22	78.6	49.2	35	98	62.8	76	87.9	68.3	96.5	65	95	64.7	89.7	67.5	LSL CLASSIC (LSL C)	Hvid
17	Skrab	1842	3	1	1	4	2	1	0	99.17	22	78.6	49.2	35	98	62.8	76	87.9	68.3	96.5	65	95	64.7	89.7	67.5	LSL CLASSIC (LSL C)	Hvid
17	Skrab	1589	2	1	1	4	2	1	0	99.17	22	78.6	49.2	35	98	62.8	76	87.9	68.3	96.5	65	95	64.7	89.7	67.5	LSL CLASSIC (LSL C)	Hvid
17	Skrab	1869	2	1	1	4	2	1	0	99.17	22	78.6	49.2	35	98	62.8	76	87.9	68.3	96.5	65	95	64.7	89.7	67.5	LSL CLASSIC (LSL C)	Hvid
17	Skrab	1916	3	1	1	3	2	1	0	99.17	22	78.6	49.2	35	98	62.8	76	87.9	68.3	96.5	65	95	64.7	89.7	67.5	LSL CLASSIC (LSL C)	Hvid
17	Skrab	1655	1	1	1	3	2	1	0	99.17	22	78.6	49.2	35	98	62.8	76	87.9	68.3	96.5	65	95	64.7	89.7	67.5	LSL CLASSIC (LSL C)	Hvid
17	Skrab	1550	1	1	1	4	2	1	0	99.17	22	78.6	49.2	35	98	62.8	76	87.9	68.3	96.5	65	95	64.7	89.7	67.5	LSL CLASSIC (LSL C)	Hvid
17	Skrab	1760	2	1	1	4	2	1	0	99.17	22	78.6	49.2	35	98	62.8	76	87.9	68.3	96.5	65	95	64.7	89.7	67.5	LSL CLASSIC (LSL C)	Hvid
17	Skrab	1701	3	2	1	4	2	1	0	99.17	22	78.6	49.2	35	98	62.8	76	87.9	68.3	96.5	65	95	64.7	89.7	67.5	LSL CLASSIC (LSL C)	Hvid
17	Skrab	1584	3	1	1	4	2	1	0	99.17	22	78.6	49.2	35	98	62.8	76	87.9	68.3	96.5	65	95	64.7	89.7	67.5	LSL CLASSIC (LSL C)	Hvid
17	Skrab	1470	2	1	1	4	2	1	0	99.17	22	78.6	49.2	35	98	62.8	76	87.9	68.3	96.5	65	95	64.7	89.7	67.5	LSL CLASSIC (LSL C)	Hvid
17	Skrab	1542	3	1	1	3	2	1	0	99.17	22	78.6	49.2	35	98	62.8	76	87.9	68.3	96.5	65	95	64.7	89.7	67.5	LSL CLASSIC (LSL C)	Hvid
17	Skrab	1731	3	1	1	4	2	1	0	99.17	22	78.6	49.2	35	98	62.8	76	87.9	68.3	96.5	65	95	64.7	89.7	67.5	LSL CLASSIC (LSL C)	Hvid
17	Skrab	1686	1	1	1	4	2	1	0	99.17	22	78.6	49.2	35	98	62.8	76	87.9	68.3	96.5	65	95	64.7	89.7	67.5	LSL CLASSIC (LSL C)	Hvid
17	Skrab	1949	2	1	1	4	2	1	0	99.17	22	78.6	49.2	35	98	62.8	76	87.9	68.3	96.5	65	95	64.7	89.7	67.5	LSL CLASSIC (LSL C)	Hvid
17	Skrab	1431	2	1	1	4	2	1	0	99.17	22	78.6	49.2	35	98	62.8	76	87.9	68.3	96.5	65	95	64.7	89.7	67.5	LSL CLASSIC (LSL C)	Hvid
17	Skrab	1617	2	1	1	4	2	1	0	99.17	22	78.6	49.2	35	98	62.8	76	87.9	68.3	96.5	65	95	64.7	89.7	67.5	LSL CLASSIC (LSL C)	Hvid
17	Skrab	1719	3	1	1	4	2	1	0	99.17	22	78.6	49.2	35	98	62.8	76	87.9	68.3	96.5	65	95	64.7	89.7	67.5	LSL CLASSIC (LSL C)	Hvid
17	Skrab	1626	3	1	1	4	2	1	0	99.17	22	78.6	49.2	35	98	62.8	76	87.9	68.3	96.5	65	95	64.7	89.7	67.5	LSL CLASSIC (LSL C)	Hvid
17	Skrab	1321	1	1	1	4	2	1	0	99.17	22	78.6	49.2	35	98	62.8	76	87.9	68.3	96.5	65	95	64.7	89.7	67.5	LSL CLASSIC (LSL C)	Hvid
17	Skrab	1819	2	1	1	3	2	1	0	99.17	22	78.6	49.2	35	98	62.8	76	87.9	68.3	96.5	65	95	64.7	89.7	67.5	LSL CLASSIC (LSL C)	Hvid
17	Skrab	1945	1	1	1	4	(2)	1	0	99.17	22	78.6	49.2	35	98	62.8	76	87.9	68.3	96.5	65	95	64.7	89.7	67.5	LSL CLASSIC (LSL C)	Hvid
17	Skrab	1560	1	1	1	4	2	1	0	99.17	22	78.6	49.2	35	98	62.8	76	87.9	68.3	96.5	65	95	64.7	89.7	67.5	LSL CLASSIC (LSL C)	Hvid
17	Skrab	1649	1	2	2	0		1	0	99.17	22	78.6	49.2	35	98	62.8	76	87.9	68.3	96.5	65	95	64.7	89.7	67.5	LSL CLASSIC (LSL C)	Hvid
17	Skrab	1448	3	1	1	1	2		0	99.17	22	78.6	49.2	35	98	62.8	76	87.9	68.3	96.5	65	95	64.7	89.7	67.5	LSL CLASSIC (LSL C)	Hvid
17	Skrab	1862	3	1	1	3	2	1	0	99.17	22	78.6	49.2	35	98	62.8	76	87.9	68.3	96.5	65	95	64.7	89.7	67.5	LSL CLASSIC (LSL C)	Hvid
17	Skrab	1622	2	1	1	4	2	1	0	99.17	22	78.6	49.2	35	98	62.8	76	87.9	68.3	96.5	65	95	64.7	89.7	67.5	LSL CLASSIC (LSL C)	Hvid
17	Skrab	1557	3	1	1	4	2	1	0	99.17	22	78.6	49.2	35	98	62.8	76	87.9	68.3	96.5	65	95	64.7	89.7	67.5	LSL CLASSIC (LSL C)	Hvid
17	Skrab	1668	3	1	1	4	2	1	0	99.17	22	78.6	49.2	35	98	62.8	76	87.9	68.3	96.5	65	95	64.7	89.7	67.5	LSL CLASSIC (LSL C)	Hvid
17	Skrab	1962	3	1	1	4	2	1	0	99.17	22	78.6	49.2	35	98	62.8	76	87.9	68.3	96.5	65	95	64.7	89.7	67.5	LSL CLASSIC (LSL C)	Hvid
17	Skrab	1339	2	1	1	4	2	1	0	99.17	22	78.6	49.2	35	98	62.8	76	87.9	68.3	96.5	65	95	64.7	89.7	67.5	LSL CLASSIC (LSL C)	Hvid
17	Skrab	1775	2	1	1	2	(2)	1	0	99.17	22	78.6	49.2	35	98	62.8	76	87.9	68.3	96.5	65	95	64.7	89.7	67.5	LSL CLASSIC (LSL C)	Hvid
17	Skrab	1523	3	1	1	4	2	1	0	99.17	22	78.6	49.2	35	98	62.8	76	87.9	68.3	96.5	65	95	64.7	89.7	67.5	LSL CLASSIC (LSL C)	Hvid
17	Skrab	1729	2	1	1	4	(2)	1	0	99.17	22	78.6	49.2	35	98	62.8	76	87.9	68.3	96.5	65	95	64.7	89.7	67.5	LSL CLASSIC (LSL C)	Hvid
17	Skrab	1687	3	1	1	4	2	1	0	99.17	22	78.6	49.2	35	98	62.8	76	87.9	68.3	96.5	65	95	64.7	89.7	67.5	LSL CLASSIC (LSL C)	Hvid
17	Skrab	1613	3	1	1	4	(2)	1	0	99.17	22	78.6	49.2	35	98	62.8	76	87.9	68.3	96.5	65	95	64.7	89.7	67.5	LSL CLASSIC (LSL C)	Hvid
17	Skrab	1783	3	1	1	4	2	1	0	99.17	22	78.6	49.2	35	98	62.8	76	87.9	68.3	96.5	65	95	64.7	89.7	67.5	LSL CLASSIC (LSL C)	Hvid
17	Skrab	1670	2	1	1	4	2	1	0	99.17	22	78.6	49.2	35	98	62.8	76	87.9	68.3	96.5	65	95	64.7	89.7	67.5	LSL CLASSIC (LSL C)	Hvid
17	Skrab	1701	1	1	1	4	2	1	0	99.17	22	78.6	49.2	35	98	62.8	76	87.9	68.3	96.5	65	95	64.7	89.7	67.5	LSL CLASSIC (LSL C)	Hvid
17	Skrab	1765	2	1	1	4	2	1	0	99.17	22	78.6	49.2	35	98	62.8	76	87.9	68.3	96.5	65	95	64.7	89.7	67.5	LSL CLASSIC (LSL C)	Hvid
17	Skrab	1677	2	1	1	4	2	1	0	99.17	22	78.6	49.2	35	98	62.8	76	87.9	68.3	96.5	65	95	64.7	89.7	67.5	LSL CLASSIC (LSL C)	Hvid
17	Skrab	1553	3	1	1	4	2	1	0	99.17	22	78.6	49.2	35	98	62.8	76	87.9	68.3	96.5	65	95	64.7	89.7	67.5	LSL CLASSIC (LSL C)	Hvid
17	Skrab	1893	1	1	1	4	2	1	0	99.17	22	78.6	49.2	35	98	62.8	76	87.9	68.3	96.5	65	95	64.7	89.7	67.5	LSL CLASSIC (LSL C)	Hvid
17	Skrab	1764	1	1	1	4	2	1	0	99.17	22	78.6	49.2	35	98	62.8	76	87.9	68.3	96.5	65	95	64.7	89.7	67.5	LSL CLASSIC (LSL C)	Hvid
17	Skrab	1647	2	1	1	4	2	1	0	99.17	22	78.6	49.2	35	98	62.8	76	87.9	68.3	96.5	65	95	64.7	89.7	67.5	LSL CLASSIC (LSL C)	Hvid
17	Skrab	1504	2	1	1	4	2	1	0	99.17	22	78.6	49.2	35	98	62.8	76	87.9	68.3	96.5	65	95	64.7	89.7	67.5	LSL CLASSIC (LSL C)	Hvid
17	Skrab	1667	2	1	1	4	3	1	0	99.17	22	78.6	49.2	35	98	62.8	76	87.9	68.3	96.5	65	95	64.7	89.7	67.5	LSL CLASSIC (LSL C)	Hvid
17	Skrab	1466	2	1	1	4	(2)	1	0	99.17	22	78.6	49.2	35	98	62.8	76	87.9	68.3	96.5	65	95	64.7	89.7	67.5	LSL CLASSIC (LSL C)	Hvid
17	Skrab	1655	3	1	1	4	2	1	0	99.17	22	78.6	49.2	35	98	62.8	76	87.9	68.3	96.5	65	95	64.7	89.7	67.5	LSL CLASSIC (LSL C)	Hvid
17	Skrab	1673	3	1	1	3	2	1	0	99.17	22	78.6	49.2	35	98	62.8	76	87.9	68.3	96.5	65	95	64.7	89.7	67.5	LSL CLASSIC (LSL C)	Hvid
17	Skrab	1501	1	1	1	4	2	4	0	99.17	22	78.6	49.2	35	98	62.8	76	87.9	68.3	96.5	65	95	64.7	89.7	67.5	LSL CLASSIC (LSL C)	Hvid
17	Skrab	2192	2	1	1	3	2	1	0	99.17	22	78.6	49.2	35	98	62.8	76	87.9	68.3	96.5	65	95	64.7	89.7	67.5	LSL CLASSIC (LSL C)	Hvid
17	Skrab	1612	3	1	1	4	2	1	0	99.17	22	78.6	49.2	35	98	62.8	76	87.9	68.3	96.5	65	95	64.7	89.7	67.5	LSL CLASSIC (LSL C)	Hvid
17	Skrab	1663	3	1	1	4	2	1	0	99.17	22	78.6	49.2	35	98	62.8	76	87.9	68.3	96.5	65	95	64.7	89.7	67.5	LSL CLASSIC (LSL C)	Hvid
17	Skrab	1785	2	1	1	4	2	1	0	99.17	22	78.6	49.2	35	98	62.8	76	87.9	68.3	96.5	65	95	64.7	89.7	67.5	LSL CLASSIC (LSL C)	Hvid
17	Skrab	1476	3	1	1	4	2	1	0	99.17	22	78.6	49.2	35	98	62.8	76	87.9	68.3	96.5	65	95	64.7	89.7	67.5	LSL CLASSIC (LSL C)	Hvid
17	Skrab	1513	1	1	1	2	2	1	0	99.17	22	78.6	49.2	35	98	62.8	76	87.9	68.3	96.5	65	95	64.7	89.7	67.5	LSL CLASSIC (LSL C)	Hvid
17	Skrab	1798	3	1	1	4	2	1	0	99.17	22	78.6	49.2	35	98	62.8	76	87.9	68.3	96.5	65	95	64.7	89.7	67.5	LSL CLASSIC (LSL C)	Hvid
17	Skrab	1616	3	1	1	4	2	1	0	99.17	22	78.6	49.2	35	98	62.8	76	87.9	68.3	96.5	65	95	64.7	89.7	67.5	LSL CLASSIC (LSL C)	Hvid
17	Skrab	1992	1	1	1	4	2	1	0	99.17	22	78.6	49.2	35	98	62.8	76	87.9	68.3	96.5	65	95	64.7	89.7	67.5	LSL CLASSIC (LSL C)	Hvid
17	Skrab	1730	2	1	1	4	2	1	0	99.17	22	78.6	49.2	35	98	62.8	76	87.9	68.3	96.5	65	95	64.7	89.7	67.5	LSL CLASSIC (LSL C)	Hvid
17	Skrab	1579	3	1	1	4	2	1	0	99.17	22	78.6	49.2	35	98	62.8	76	87.9	68.3	96.5	65	95	64.7	89.7	67.5	LSL CLASSIC (LSL C)	Hvid
17	Skrab	1667	3	1	1	4	2	1	0	99.17	22	78.6	49.2	35	98	62.8	76	87.9	68.3	96.5	65	95	64.7	89.7	67.5	LSL CLASSIC (LSL C)	Hvid
17	Skrab	1597	3	1	1	3	2	1	0	99.17	22	78.6	49.2	35	98	62.8	76	87.9	68.3	96.5	65	95	64.7	89.7	67.5	LSL CLASSIC (LSL C)	Hvid
17	Skrab	1093	1	1	1	4	2	1	0	99.17	22	78.6	49.2	35	98	62.8	76	87.9	68.3	96.5	65	95	64.7	89.7	67.5	LSL CLASSIC (LSL C)	Hvid
17	Skrab	1589	1	1	1	4	2	1	0	99.17	22	78.6	49.2	35	98	62.8	76	87.9	68.3	96.5	65	95	64.7	89.7	67.5	LSL CLASSIC (LSL C)	Hvid
17	Skrab	1564	3	1	1	4	2	1	0	99.17	22	78.6	49.2	35	98	62.8	76	87.9	68.3	96.5	65	95	64.7	89.7	67.5	LSL CLASSIC (LSL C)	Hvid
17	Skrab	1458	2	1	1	4	(2)	1	0	99.17	22	78.6	49.2	35	98	62.8	76	87.9	68.3	96.5	65	95	64.7	89.7	67.5	LSL CLASSIC (LSL C)	Hvid
17	Skrab	1770	2	1	1	4	2	1	0	99.17	22	78.6	49.2	35	98	62.8	76	87.9	68.3	96.5	65	95	64.7	89.7	67.5	LSL CLASSIC (LSL C)	Hvid
17	Skrab	1824	2	1	1	4	2	1	0	99.17	22	78.6	49.2	35	98	62.8	76	87.9	68.3	96.5	65	95	64.7	89.7	67.5	LSL CLASSIC (LSL C)	Hvid
17	Skrab	1897	2	1	1	4	2	1	0	99.17	22	78.6	49.2	35	98	62.8	76	87.9	68.3	96.5	65	95	64.7	89.7	67.5	LSL CLASSIC (LSL C)	Hvid
17	Skrab	1673	1	1	1	4	2	1	0	99.17	22	78.6	49.2	35	98	62.8	76	87.9	68.3	96.5	65	95	64.7	89.7	67.5	LSL CLASSIC (LSL C)	Hvid
17	Skrab	1767	3	1	1	4	2	1	0	99.17	22	78.6	49.2	35	98	62.8	76	87.9	68.3	96.5	65	95	64.7	89.7	67.5	LSL CLASSIC (LSL C)	Hvid
17	Skrab	1740	3	1	1	4	2	1	0	99.17	22	78.6	49.2	35	98	62.8	76	87.9	68.3	96.5	65	95	64.7	89.7	67.5	LSL CLASSIC (LSL C)	Hvid
17	Skrab	1633	3	1	1	4	2	1	0	99.17	22	78.6	49.2	35	98	62.8	76	87.9	68.3	96.5	65	95	64.7	89.7	67.5	LSL CLASSIC (LSL C)	Hvid
17	Skrab	1431	3	1	1	4	2	1	0	99.17	22	78.6	49.2	35	98	62.8	76	87.9	68.3	96.5	65	95	64.7	89.7	67.5	LSL CLASSIC (LSL C)	Hvid
17	Skrab	1462	3	1	1	4	(2)	1	0	99.17	22	78.6	49.2	35	98	62.8	76	87.9	68.3	96.5	65	95	64.7	89.7	67.5	LSL CLASSIC (LSL C)	Hvid
17	Skrab	1676	3	1	1	4	2	1	0	99.17	22	78.6	49.2	35	98	62.8	76	87.9	68.3	96.5	65	95	64.7	89.7	67.5	LSL CLASSIC (LSL C)	Hvid
17	Skrab	1682	3	1	1	4	2	1	0	99.17	22	78.6	49.2	35	98	62.8	76	87.9	68.3	96.5	65	95	64.7	89.7	67.5	LSL CLASSIC (LSL C)	Hvid
17	Skrab	1854	1	1	1	4	2	1	0	99.17	22	78.6	49.2	35	98	62.8	76	87.9	68.3	96.5	65	95	64.7	89.7	67.5	LSL CLASSIC (LSL C)	Hvid
17	Skrab	1460	3	1	1	4	2	1	0	99.17	22	78.6	49.2	35	98	62.8	76	87.9	68.3	96.5	65	95	64.7	89.7	67.5	LSL CLASSIC (LSL C)	Hvid
17	Skrab	1970	1	1	1	4	2	1	0	99.17	22	78.6	49.2	35	98	62.8	76	87.9	68.3	96.5	65	95	64.7	89.7	67.5	LSL CLASSIC (LSL C)	Hvid
17	Skrab	1747	3	1	1	2	(2)	1	0	99.17	22	78.6	49.2	35	98	62.8	76	87.9	68.3	96.5	65	95	64.7	89.7	67.5	LSL CLASSIC (LSL C)	Hvid
17	Skrab	1566	3	1	1	4	2	1	0	99.17	22	78.6	49.2	35	98	62.8	76	87.9	68.3	96.5	65	95	64.7	89.7	67.5	LSL CLASSIC (LSL C)	Hvid
17	Skrab	1670	3	1	1	4	(2)	1	0	99.17	22	78.6	49.2	35	98	62.8	76	87.9	68.3	96.5	65	95	64.7	89.7	67.5	LSL CLASSIC (LSL C)	Hvid
17	Skrab	1400	1	1	1	4	2	1	0	99.17	22	78.6	49.2	35	98	62.8	76	87.9	68.3	96.5	65	95	64.7	89.7	67.5	LSL CLASSIC (LSL C)	Hvid
17	Skrab	1668	2	1	1	4	(2)	1	0	99.17	22	78.6	49.2	35	98	62.8	76	87.9	68.3	96.5	65	95	64.7	89.7	67.5	LSL CLASSIC (LSL C)	Hvid
17	Skrab	1586	3	1	1	4	2	1	0	99.17	22	78.6	49.2	35	98	62.8	76	87.9	68.3	96.5	65	95	64.7	89.7	67.5	LSL CLASSIC (LSL C)	Hvid
17	Skrab	1608	3	1	1	3	2	1	0	99.17	22	78.6	49.2	35	98	62.8	76	87.9	68.3	96.5	65	95	64.7	89.7	67.5	LSL CLASSIC (LSL C)	Hvid
17	Skrab	1610	3	1	1	4	2	1	0	99.17	22	78.6	49.2	35	98	62.8	76	87.9	68.3	96.5	65	95	64.7	89.7	67.5	LSL CLASSIC (LSL C)	Hvid
17	Skrab	1602	3	1	1	4	2	1	0	99.17	22	78.6	49.2	35	98	62.8	76	87.9	68.3	96.5	65	95	64.7	89.7	67.5	LSL CLASSIC (LSL C)	Hvid
17	Skrab	1279	3	1	1	4	2	1	0	99.17	22	78.6	49.2	35	98	62.8	76	87.9	68.3	96.5	65	95	64.7	89.7	67.5	LSL CLASSIC (LSL C)	Hvid
17	Skrab	1632	3	1	1	4	2	1	0	99.17	22	78.6	49.2	35	98	62.8	76	87.9	68.3	96.5	65	95	64.7	89.7	67.5	LSL CLASSIC (LSL C)	Hvid
17	Skrab	1626	3	1	1	4	2	1	0	99.17	22	78.6	49.2	35	98	62.8	76	87.9	68.3	96.5	65	95	64.7	89.7	67.5	LSL CLASSIC (LSL C)	Hvid
17	Skrab	1881	3	1	1	4	2	1	0	99.17	22	78.6	49.2	35	98	62.8	76	87.9	68.3	96.5	65	95	64.7	89.7	67.5	LSL CLASSIC (LSL C)	Hvid
17	Skrab	1850	1	1	1	4	2	1	0	99.17	22	78.6	49.2	35	98	62.8	76	87.9	68.3	96.5	65	95	64.7	89.7	67.5	LSL CLASSIC (LSL C)	Hvid
17	Skrab	1806	1	1	1	4	2	1	0	99.17	22	78.6	49.2	35	98	62.8	76	87.9	68.3	96.5	65	95	64.7	89.7	67.5	LSL CLASSIC (LSL C)	Hvid
17	Skrab	1767	3	1	1	4	2	1	0	99.17	22	78.6	49.2	35	98	62.8	76	87.9	68.3	96.5	65	95	64.7	89.7	67.5	LSL CLASSIC (LSL C)	Hvid
17	Skrab	1570	3	1	1	4	2	1	0	99.17	22	78.6	49.2	35	98	62.8	76	87.9	68.3	96.5	65	95	64.7	89.7	67.5	LSL CLASSIC (LSL C)	Hvid
18	Skrab	1653	3	1	1	4	2	1	0	72.5
18	Skrab	2068	3	1	2	0	.	.	0	72.5
18	Skrab	1874	3	1	1	1	(2)	1	0	72.5
18	Skrab	1653	3	1	1	3	2	1	0	72.5
18	Skrab	1707	3	2	2	0	.	.	0	72.5
18	Skrab	1694	3	1	1	3	(2)	1	0	72.5
18	Skrab	2049	3	1	1	2	1	1	0	72.5
18	Skrab	2061	3	2	2	0	.	.	0	72.5
18	Skrab	1629	2	2	2	0	.	.	0	72.5
18	Skrab	1589	2	1	1	2	(2)	1	0	72.5
18	Skrab	1605	1	1	1	4	2	1	0	72.5
18	Skrab	1802	2	2	2	0	(2)	1	0	72.5
18	Skrab	1652	1	1	2	0	.	.	0	72.5
18	Skrab	1787	3	1	1	3	3	1	0	72.5
18	Skrab	1669	1	1	1	1	(2)	1	0	72.5
18	Skrab	1815	1	1	1	1	2	1	0	72.5
18	Skrab	1677	1	1	1	4	(2)	1	0	72.5
18	Skrab	1688	3	1	1	3	(2)	1	0	72.5
18	Skrab	1675	3	1	1	4	2	1	0	72.5
18	Skrab	1628	3	2	2	0	.	.	0	72.5
18	Skrab	1526	3	1	1	1	(2)	1	0	72.5
18	Skrab	1614	3	1	1	3	(2)	1	0	72.5
18	Skrab	1759	3	1	1	1	1	1	0	72.5
18	Skrab	1548	3	1	1	4	2	1	0	72.5
18	Skrab	1602	3	1	1	3	(2)	1	0	72.5
18	Skrab	1671	3	2	1	1	(2)	1	0	72.5
18	Skrab	1819	3	1	2	0	.	.	0	72.5
18	Skrab	1734	3	2	2	0	.	.	0	72.5
18	Skrab	1779	3	1	1	1	(2)	1	0	72.5
18	Skrab	1539	3	1	1	4	2	1	0	72.5
18	Skrab	1688	3	1	1	1	(2)	1	0	72.5
18	Skrab	1683	3	1	1	3	2	1	0	72.5
18	Skrab	1680	3	2	2	0	.	.	0	72.5
18	Skrab	1863	2	2	2	0	.	.	0	72.5
18	Skrab	1688	2	2	2	0	.	.	0	72.5
18	Skrab	1512	3	1	1	2	(2)	1	0	72.5
18	Skrab	1652	3	2	1	1	(2)	1	0	72.5
18	Skrab	1681	3	1	1	2	2	1	0	72.5
18	Skrab	1415	3	2	2	0	.	.	0	72.5
18	Skrab	1603	3	1	1	2	(2)	1	0	72.5
18	Skrab	1599	3	1	1	4	2	1	0	72.5
18	Skrab	1791	3	1	1	2	(2)	1	0	72.5
18	Skrab	1469	3	1	1	2	2	1	0	72.5
18	Skrab	1581	3	2	2	0	.	.	0	72.5
18	Skrab	1848	3	2	1	1	(2)	1	0	72.5
18	Skrab	1491	3	1	1	2	2	1	0	72.5
18	Skrab	2094	3	1	1	2	(2)	1	0	72.5
18	Skrab	1656	3	1	1	4	2	1	0	72.5
18	Skrab	1705	3	1	1	2	2	1	0	72.5
18	Skrab	1733	3	1	1	3	2	1	0	72.5
18	Skrab	1761	3	1	1	2	2	1	0	72.5
18	Skrab	1799	3	1	1	1	2	1	0	72.5
18	Skrab	1574	3	1	1	1	(2)	1	0	72.5
18	Skrab	1742	3	1	1	1	(2)	1	0	72.5
18	Skrab	1705	3	1	1	2	(2)	1	0	72.5
18	Skrab	1777	3	1	1	2	(2)	1	0	72.5
18	Skrab	1762	3	1	1	1	(2)	1	0	72.5
18	Skrab	1673	3	1	1	1	(2)	1	0	72.5
18	Skrab	1510	3	1	1	4	2	1	0	72.5
18	Skrab	1988	1	1	1	1	(2)	1	0	72.5
18	Skrab	1573	3	1	1	1	(2)	1	0	72.5
18	Skrab	1774	3	1	1	2	2	1	0	72.5
18	Skrab	1463	2	1	1	1	(2)	1	0	72.5
18	Skrab	1741	3	1	1	1	2	1	0	72.5
18	Skrab	1678	3	2	2	0	.	.	0	72.5
18	Skrab	1563	3	2	1	1	(2)	1	0	72.5
18	Skrab	1459	3	1	1	2	(2)	1	0	72.5
18	Skrab	1751	2	1	1	1	(2)	1	0	72.5
18	Skrab	1577	2	1	1	1	(2)	1	0	72.5
18	Skrab	1614	1	1	1	2	(2)	1	0	72.5
18	Skrab	1761	3	1	1	1	1	1	0	72.5
18	Skrab	1563	2	1	1	4	1	1	0	72.5
18	Skrab	1712	3	2	2	0	.	.	0	72.5
18	Skrab	1868	3	2	2	0	.	.	0	72.5
18	Skrab	1637	3	1	1	3	(2)	1	0	72.5
18	Skrab	1576	3	1	1	2	2	1	0	72.5
18	Skrab	1754	3	2	2	0	.	.	0	72.5
18	Skrab	1617	2	2	2	0	.	.	0	72.5
18	Skrab	1667	3	1	1	2	2	1	0	72.5
18	Skrab	1706	3	2	2	0	.	.	0	72.5
18	Skrab	1918	3	2	2	0	.	.	0	72.5
18	Skrab	1448	3	1	1	1	2	1	0	72.5
18	Skrab	1726	3	1	2	0	.	.	0	72.5
18	Skrab	1552	3	2	2	0	.	.	0	72.5
18	Skrab	1741	3	1	1	2	2	1	0	72.5
18	Skrab	1796	3	2	2	0	.	.	0	72.5
18	Skrab	1713	3	1	1	2	1	1	0	72.5
18	Skrab	1561	3	2	2	0	.	.	0	72.5
18	Skrab	1771	3	1	1	1	(2)	1	0	72.5
18	Skrab	1625	3	2	2	0	.	.	0	72.5
18	Skrab	1911	3	1	1	1	2	1	0	72.5
18	Skrab	1784	3	1	1	1	(2)	1	0	72.5
[truncated: 2,769 more rows]
